# Supplementary material for: Tetra­kis(1-benzyl-1H-imidazole)dichlorido­nickel(II)
Source: Acta Crystallogr Sect E Struct Rep Online. 2009 Apr 25;65(Pt 5):m564. doi: 10.1107/S1600536809014494 (PMC2977609; doi:10.1107/S1600536809014494)
Supplement: Supplementary file 1 [file e-65-0m564-sup1.cif]

##############################################################################
###                                                                        ###
###        Electronic paper (Acta Crystallographica Section E)             ###
###                                                                        ###
##############################################################################
#                                                                            #
# This CIF contains the data in a paper accepted for publication in Acta     #
# Crystallographica Section E. It conforms to the requirements of Notes      #
# for Authors for Section E, and has been peer reviewed under the auspices   #
# of the IUCr Commission on Journals.                                        #
#                                                                            #
# Full details of the Crystallographic Information File format               #
# are given in the paper "The Crystallographic Information File (CIF):       #
# a New Standard Archive File for Crystallography" by S. R. Hall, F. H.      #
# Allen and I. D. Brown [Acta Cryst. (1991), A47, 655-685].                  #
#                                                                            #
# The current version of the core CIF dictionary is obtainable from          #
# ftp://ftp.iucr.org/pub/cif_core.dic. The current version number is 2.4.    #
#                                                                            #
# Software is freely available for graphical display of the structure(s) in  #
# this CIF.  For information consult the CIF home page http://www.iucr.org/  #
# cif/home.html                                                              #
#                                                                            #
# This file may be used for bona fide research purposes within the           #
# scientific community so long as proper attribution is given to the journal # 
# article from which it was obtained.                                        #
#                                                                            #
##############################################################################
                                             
data_global
_audit_creation_method     'SHELXL-97'
_journal_date_recd_electronic     2009-04-10
_journal_date_accepted     2009-04-18
_journal_name_full     'Acta Crystallographica, Section E'
_journal_year     2009
_journal_volume     65
_journal_issue      5
_journal_page_first     m564
_journal_page_last     m564
_journal_paper_category     QM
_journal_coeditor_code     CV2549
_publ_contact_author_name     'Hongjuan Li'
_publ_contact_author_address
;
School of Pharmacy; Binzhou Medical college
Yantai 264003
People's Republic of China
;
_publ_contact_author_email     hjli80@163.com
_publ_contact_author_fax     ?
_publ_contact_author_phone     ?
_publ_section_title
;
Tetrakis(1-benzyl-1<i>H</i>-imidazole)dichloridonickel(II)
;
loop_
    _publ_author_name
    _publ_author_footnote
    _publ_author_address
    'Hongjuan Li' .
;
School of Pharmacy
Binzhou Medical College
Yantai 264003
People's Republic of China
;
    'Jufeng Sun' .
;
School of Pharmacy
Binzhou Medical College
Yantai 264003
People's Republic of China
;
    'Xianping Dai' .
;
School of Pharmacy
Binzhou Medical College
Yantai 264003
People's Republic of China
;
data_I
_audit_creation_method     SHELXL-97
_chemical_name_systematic
;
Tetrakis(1-benzyl-1<i>H</i>-imidazole)dichloridonickel(II)
;
_chemical_name_common     ?
_chemical_formula_moiety     'C40 H40 Cl2 N8 Ni'
_chemical_formula_sum     'C40 H40 Cl2 N8 Ni'
_chemical_formula_iupac     '[Ni Cl2 (C10 H10 N2)4]'
_chemical_formula_weight     762.41
_symmetry_cell_setting     Orthorhombic
_symmetry_space_group_name_H-M     'P b c a'
_symmetry_space_group_name_Hall     '-P 2ac 2ab'
loop_
    _symmetry_equiv_pos_as_xyz
    'x, y, z'
    '-x+1/2, y+1/2, z'
    'x, -y+1/2, z+1/2'
    '-x+1/2, -y, z+1/2'
    '-x, -y, -z'
    'x-1/2, -y-1/2, -z'
    '-x, y-1/2, -z-1/2'
    'x-1/2, y, -z-1/2'
_cell_length_a     7.296(3)
_cell_length_b     17.117(4)
_cell_length_c     29.651(3)
_cell_angle_alpha     90.00
_cell_angle_beta     90.00
_cell_angle_gamma     90.00
_cell_volume     3703(2)
_cell_formula_units_Z     4
_cell_measurement_reflns_used     20
_cell_measurement_theta_min     5.69
_cell_measurement_theta_max     6.91
_cell_measurement_temperature     292(2)
_exptl_crystal_description     block
_exptl_crystal_colour     green
_exptl_crystal_size_max     0.48
_exptl_crystal_size_mid     0.32
_exptl_crystal_size_min     0.30
_exptl_crystal_size_rad     ?
_exptl_crystal_density_diffrn     1.368
_exptl_crystal_density_meas     ?
_exptl_crystal_density_method     'not measured'
_exptl_crystal_F_000     1592
_exptl_absorpt_coefficient_mu     0.709
_exptl_absorpt_correction_type     sphere
_exptl_absorpt_process_details
                            '(modified interpolation procedure; Dwiggins, 1975)'
_exptl_absorpt_correction_T_min     0.7431
_exptl_absorpt_correction_T_max     0.7448
_exptl_special_details
;
In spherical absoprtion correction, interpolation using Int.Tab. Vol. C (1992)
p. 523,Tab. 6.3.3.3 for values of muR in the range 0--2.5, and Int.Tab. Vol.II
(1959) p.302; Table 5.3.6 B for muR in the range 2.6--10.0, was used. The
interpolation procedure of C.W.Dwiggins Jr (Acta Cryst.(1975) A31,146--148)
was used with some modification.
The most probable reason for a large number of missing
reflections - 238 -  lies in the fact that it is very
difficult to obtain high quality crystal. After we collected the
reflections of the crystal, we couldn't gain perfect crystal data. To
get better and reasonable structure of the crystal, those reflections
which  seriously influence the optimization of the crystal structure
were omitted during the course of refinement of the data.
;
_diffrn_ambient_temperature     292(2)
_diffrn_radiation_type     MoK\a
_diffrn_radiation_wavelength     0.71073
_diffrn_radiation_source     'fine-focus sealed tube'
_diffrn_radiation_monochromator     graphite
_diffrn_measurement_device_type     'Enraf--Nonius CAD-4'
_diffrn_measurement_method     \w/2\q
_diffrn_detector_area_resol_mean     ?
_diffrn_reflns_number     4699
_diffrn_reflns_av_R_equivalents     0.0106
_diffrn_reflns_av_sigmaI/netI     0.1039
_diffrn_reflns_theta_min     2.75
_diffrn_reflns_theta_max     25.55
_diffrn_reflns_theta_full     25.55
_diffrn_measured_fraction_theta_max     0.996
_diffrn_measured_fraction_theta_full     0.996
_diffrn_reflns_limit_h_min     -1
_diffrn_reflns_limit_h_max     8
_diffrn_reflns_limit_k_min     -2
_diffrn_reflns_limit_k_max     20
_diffrn_reflns_limit_l_min     -9
_diffrn_reflns_limit_l_max     35
_diffrn_standards_number     3
_diffrn_standards_interval_count     200
_diffrn_standards_interval_time     ?
_diffrn_standards_decay_%     1.847
_refine_special_details
;
Refinement of <i>F</i>^2^ against ALL reflections. The weighted <i>R</i>-factor
<i>wR</i> and goodness of fit <i>S</i> are based on <i>F</i>^2^, conventional
<i>R</i>-factors <i>R</i> are based on <i>F</i>, with <i>F</i> set to zero for
negative <i>F</i>^2^. The threshold expression of <i>F</i>^2^ >
\s(<i>F</i>^2^) is used only for calculating <i>R</i>-factors(gt) <i>etc</i>.
and is not relevant to the choice of reflections for refinement.
<i>R</i>-factors based on <i>F</i>^2^ are statistically about twice as large
as those based on <i>F</i>, and <i>R</i>- factors based on ALL data will be
even larger.
;
_reflns_number_total     3207
_reflns_number_gt     1518
_reflns_threshold_expression     I>2\s(I)
_refine_ls_structure_factor_coef     Fsqd
_refine_ls_matrix_type     full
_refine_ls_R_factor_all     0.2068
_refine_ls_R_factor_gt     0.0791
_refine_ls_wR_factor_gt     0.1783
_refine_ls_wR_factor_ref     0.2307
_refine_ls_goodness_of_fit_ref     1.144
_refine_ls_restrained_S_all     1.145
_refine_ls_number_reflns     3207
_refine_ls_number_parameters     220
_refine_ls_number_restraints     1
_refine_ls_hydrogen_treatment     constr
_refine_ls_weighting_scheme     calc
_refine_ls_weighting_details
                 'calc w=1/[\s^2^(Fo^2^)+(0.0948P)^2^] where P=(Fo^2^+2Fc^2^)/3'
_atom_sites_solution_hydrogens     geom
_atom_sites_solution_primary     direct
_atom_sites_solution_secondary     difmap
_refine_ls_shift/su_max     0.000
_refine_ls_shift/su_mean     0.000
_refine_diff_density_max     0.715
_refine_diff_density_min     -1.424
_refine_ls_extinction_method     none
_refine_ls_extinction_coef     ?
loop_
    _atom_type_symbol
    _atom_type_description
    _atom_type_scat_dispersion_real
    _atom_type_scat_dispersion_imag
    _atom_type_scat_source
    'C' 'C' 0.0033 0.0016
                         'International Tables Vol C Tables 4.2.6.8 and 6.1.1.4'
    'H' 'H' 0.0000 0.0000
                         'International Tables Vol C Tables 4.2.6.8 and 6.1.1.4'
    'N' 'N' 0.0061 0.0033
                         'International Tables Vol C Tables 4.2.6.8 and 6.1.1.4'
    'Cl' 'Cl' 0.1484 0.1585
                         'International Tables Vol C Tables 4.2.6.8 and 6.1.1.4'
    'Ni' 'Ni' 0.3393 1.1124
                         'International Tables Vol C Tables 4.2.6.8 and 6.1.1.4'
_computing_data_collection     'DIFRAC (Gabe & White, 1993)'
_computing_cell_refinement     'DIFRAC (Gabe & White, 1993)'
_computing_data_reduction     'NRCVAX (Gabe <i>et al.</i>,  1989)'
_computing_structure_solution     'SHELXS97 (Sheldrick, 2008)'
_computing_structure_refinement     'SHELXL97 (Sheldrick, 2008)'
_computing_molecular_graphics     'ORTEPIII (Burnett & Johnson, 1996)'
_computing_publication_material
                            'SHELXL97 (Sheldrick, 2008) and PLATON (Spek, 2009)'
loop_
    _atom_site_type_symbol
    _atom_site_label
    _atom_site_fract_x
    _atom_site_fract_y
    _atom_site_fract_z
    _atom_site_U_iso_or_equiv
    _atom_site_adp_type
    _atom_site_calc_flag
    _atom_site_refinement_flags
    _atom_site_occupancy
    _atom_site_disorder_assembly
    _atom_site_disorder_group
    Ni Ni1 0.0000 0.0000 0.0000 0.0340(4) Uani d S 1 . .
    Cl Cl1 -0.2771(3) -0.07775(10) -0.01632(6) 0.0466(5) Uani d . 1 . .
    N N1 -0.1100(8) 0.0385(3) 0.06038(16) 0.0359(13) Uani d . 1 . .
    N N2 -0.2920(9) 0.0980(3) 0.10849(18) 0.0471(16) Uani d . 1 . .
    N N3 -0.1313(8) 0.0963(3) -0.03282(17) 0.0408(14) Uani d U 1 . .
    N N4 -0.3505(9) 0.1751(3) -0.05553(17) 0.0458(16) Uani d . 1 . .
    C C1 -0.2707(11) 0.0710(4) 0.0662(2) 0.0459(18) Uani d . 1 . .
    H H1 -0.3595 0.0749 0.0438 0.055 Uiso calc R 1 . .
    C C2 -0.0234(12) 0.0452(5) 0.1010(2) 0.053(2) Uani d . 1 . .
    H H2 0.0941 0.0271 0.1073 0.063 Uiso calc R 1 . .
    C C3 -0.1335(12) 0.0818(5) 0.1306(2) 0.057(2) Uani d . 1 . .
    H H3 -0.1062 0.0938 0.1604 0.068 Uiso calc R 1 . .
    C C4 -0.4477(13) 0.1410(5) 0.1252(2) 0.062(3) Uani d . 1 . .
    H H4A -0.5317 0.1503 0.1004 0.075 Uiso calc R 1 . .
    H H4B -0.4061 0.1914 0.1360 0.075 Uiso calc R 1 . .
    C C5 -0.5503(11) 0.1003(5) 0.1627(2) 0.048(2) Uani d . 1 . .
    C C6 -0.6202(12) 0.1452(5) 0.1977(2) 0.058(2) Uani d . 1 . .
    H H6 -0.5998 0.1988 0.1988 0.069 Uiso calc R 1 . .
    C C7 -0.7196(15) 0.1086(8) 0.2304(3) 0.090(4) Uani d . 1 . .
    H H7 -0.7623 0.1384 0.2545 0.107 Uiso calc R 1 . .
    C C8 -0.7590(18) 0.0333(9) 0.2301(3) 0.102(4) Uani d . 1 . .
    H H8 -0.8334 0.0117 0.2523 0.123 Uiso calc R 1 . .
    C C9 -0.6870(18) -0.0131(6) 0.1959(4) 0.088(3) Uani d . 1 . .
    H H9 -0.7085 -0.0666 0.1956 0.106 Uiso calc R 1 . .
    C C10 -0.5826(14) 0.0214(5) 0.1620(3) 0.068(3) Uani d . 1 . .
    H H10 -0.5346 -0.0091 0.1389 0.081 Uiso calc R 1 . .
    C C11 -0.3010(12) 0.1020(4) -0.0462(2) 0.0489(19) Uani d U 1 . .
    H H11 -0.3794 0.0594 -0.0489 0.059 Uiso calc R 1 . .
    C C12 -0.0682(11) 0.1720(4) -0.0329(2) 0.0479(19) Uani d . 1 . .
    H H12 0.0495 0.1871 -0.0246 0.057 Uiso calc R 1 . .
    C C13 -0.2007(13) 0.2212(5) -0.0467(2) 0.057(2) Uani d . 1 . .
    H H13 -0.1926 0.2752 -0.0496 0.068 Uiso calc R 1 . .
    C C14 -0.5292(11) 0.2037(5) -0.0674(2) 0.059(2) Uani d . 1 . .
    H H14A -0.5335 0.2594 -0.0614 0.071 Uiso calc R 1 . .
    H H14B -0.6191 0.1789 -0.0480 0.071 Uiso calc R 1 . .
    C C15 -0.5830(8) 0.1897(3) -0.11593(13) 0.051(2) Uani d G 1 . .
    C C16 -0.4895(7) 0.2276(3) -0.15044(17) 0.069(2) Uani d G 1 . .
    H H16 -0.3905 0.2597 -0.1437 0.083 Uiso calc R 1 . .
    C C17 -0.5439(10) 0.2173(4) -0.19497(14) 0.091(4) Uani d G 1 . .
    H H17 -0.4814 0.2426 -0.2181 0.109 Uiso calc R 1 . .
    C C18 -0.6919(10) 0.1692(4) -0.20499(17) 0.106(4) Uani d G 1 . .
    H H18 -0.7283 0.1623 -0.2348 0.127 Uiso calc R 1 . .
    C C19 -0.7854(8) 0.1313(4) -0.1705(3) 0.102(4) Uani d G 1 . .
    H H19 -0.8844 0.0991 -0.1772 0.122 Uiso calc R 1 . .
    C C20 -0.7310(8) 0.1416(3) -0.1260(2) 0.071(3) Uani d G 1 . .
    H H20 -0.7935 0.1163 -0.1029 0.086 Uiso calc R 1 . .
loop_
    _atom_site_aniso_label
    _atom_site_aniso_U_11
    _atom_site_aniso_U_22
    _atom_site_aniso_U_33
    _atom_site_aniso_U_12
    _atom_site_aniso_U_13
    _atom_site_aniso_U_23
    Ni1 0.0249(7) 0.0408(7) 0.0363(6) 0.0012(6) 0.0032(6) -0.0016(5)
    Cl1 0.0319(11) 0.0484(11) 0.0597(9) -0.0045(8) -0.0011(8) -0.0002(8)
    N1 0.019(3) 0.050(3) 0.039(3) 0.001(3) 0.006(3) -0.002(2)
    N2 0.044(4) 0.051(4) 0.046(3) 0.013(3) 0.008(3) -0.004(3)
    N3 0.013(3) 0.069(4) 0.040(3) 0.007(3) 0.000(3) 0.006(3)
    N4 0.042(4) 0.053(4) 0.042(3) 0.026(3) 0.006(3) 0.005(3)
    C1 0.037(5) 0.068(5) 0.033(3) 0.007(4) 0.007(3) 0.005(3)
    C2 0.037(5) 0.072(5) 0.049(4) 0.014(4) -0.001(4) -0.008(4)
    C3 0.043(5) 0.081(6) 0.047(4) -0.001(4) -0.002(4) -0.011(4)
    C4 0.059(7) 0.068(6) 0.060(5) 0.028(4) 0.024(4) 0.009(4)
    C5 0.033(5) 0.071(6) 0.040(4) 0.014(4) 0.001(3) -0.005(3)
    C6 0.045(6) 0.084(6) 0.045(4) 0.019(5) -0.004(4) -0.004(4)
    C7 0.057(7) 0.161(11) 0.051(5) 0.022(7) 0.019(5) 0.012(6)
    C8 0.076(10) 0.147(11) 0.084(7) 0.005(8) 0.033(7) 0.047(8)
    C9 0.083(9) 0.077(7) 0.104(7) -0.011(6) -0.009(7) 0.026(6)
    C10 0.064(7) 0.080(6) 0.060(5) 0.005(5) 0.003(5) 0.000(4)
    C11 0.050(5) 0.059(5) 0.037(3) 0.012(4) -0.007(4) 0.003(3)
    C12 0.031(5) 0.059(5) 0.054(4) -0.009(4) 0.014(4) 0.005(4)
    C13 0.057(6) 0.056(5) 0.057(4) -0.006(4) -0.001(4) 0.003(4)
    C14 0.041(6) 0.085(6) 0.052(4) 0.029(4) 0.017(4) 0.011(4)
    C15 0.042(5) 0.052(5) 0.058(4) 0.013(4) -0.002(4) 0.010(3)
    C16 0.072(7) 0.078(6) 0.057(5) -0.003(5) 0.004(5) 0.014(4)
    C17 0.100(10) 0.128(9) 0.046(5) 0.016(7) -0.010(6) 0.014(5)
    C18 0.119(13) 0.114(10) 0.086(7) 0.041(8) -0.031(8) -0.027(6)
    C19 0.073(9) 0.105(9) 0.127(9) -0.011(6) -0.012(8) -0.035(7)
    C20 0.056(7) 0.059(6) 0.100(7) -0.003(5) 0.009(6) 0.001(5)
_geom_special_details
;
All e.s.d.'s (except the e.s.d. in the dihedral angle between two l.s. planes)
are estimated using the full covariance matrix. The cell e.s.d.'s are taken
into account individually in the estimation of e.s.d.'s in distances, angles
and torsion angles; correlations between e.s.d.'s in cell parameters are only
used when they are defined by crystal symmetry. An approximate (isotropic)
treatment of cell e.s.d.'s is used for estimating e.s.d.'s involving l.s.
planes.
;
loop_
    _geom_bond_atom_site_label_1
    _geom_bond_atom_site_label_2
    _geom_bond_site_symmetry_2
    _geom_bond_distance
    _geom_bond_publ_flag
    Ni1 N1 5 2.070(5) ?
    Ni1 N1 . 2.070(5) ?
    Ni1 N3 . 2.140(6) ?
    Ni1 N3 5 2.140(6) ?
    Ni1 Cl1 . 2.468(2) ?
    Ni1 Cl1 5 2.468(2) ?
    N1 C1 . 1.310(9) ?
    N1 C2 . 1.365(8) ?
    N2 C1 . 1.345(8) ?
    N2 C3 . 1.358(10) ?
    N2 C4 . 1.441(9) ?
    N3 C11 . 1.304(9) ?
    N3 C12 . 1.376(8) ?
    N4 C11 . 1.333(8) ?
    N4 C13 . 1.373(10) ?
    N4 C14 . 1.436(9) ?
    C1 H1 . 0.9300 ?
    C2 C3 . 1.345(10) ?
    C2 H2 . 0.9300 ?
    C3 H3 . 0.9300 ?
    C4 C5 . 1.510(10) ?
    C4 H4A . 0.9700 ?
    C4 H4B . 0.9700 ?
    C5 C10 . 1.371(10) ?
    C5 C6 . 1.389(9) ?
    C6 C7 . 1.365(13) ?
    C6 H6 . 0.9300 ?
    C7 C8 . 1.320(15) ?
    C7 H7 . 0.9300 ?
    C8 C9 . 1.391(15) ?
    C8 H8 . 0.9300 ?
    C9 C10 . 1.392(13) ?
    C9 H9 . 0.9300 ?
    C10 H10 . 0.9300 ?
    C11 H11 . 0.9300 ?
    C12 C13 . 1.345(11) ?
    C12 H12 . 0.9300 ?
    C13 H13 . 0.9300 ?
    C14 C15 . 1.512(8) ?
    C14 H14A . 0.9700 ?
    C14 H14B . 0.9700 ?
    C15 C16 . 1.3900 ?
    C15 C20 . 1.3900 ?
    C16 C17 . 1.3900 ?
    C16 H16 . 0.9300 ?
    C17 C18 . 1.3900 ?
    C17 H17 . 0.9300 ?
    C18 C19 . 1.3900 ?
    C18 H18 . 0.9300 ?
    C19 C20 . 1.3900 ?
    C19 H19 . 0.9300 ?
    C20 H20 . 0.9300 ?
loop_
    _geom_angle_atom_site_label_1
    _geom_angle_atom_site_label_2
    _geom_angle_atom_site_label_3
    _geom_angle_site_symmetry_1
    _geom_angle_site_symmetry_3
    _geom_angle
    _geom_angle_publ_flag
    N1 Ni1 N1 5 . 180.0 ?
    N1 Ni1 N3 5 . 91.4(2) ?
    N1 Ni1 N3 . . 88.6(2) ?
    N1 Ni1 N3 5 5 88.6(2) ?
    N1 Ni1 N3 . 5 91.4(2) ?
    N3 Ni1 N3 . 5 180.0 ?
    N1 Ni1 Cl1 5 . 88.65(16) ?
    N1 Ni1 Cl1 . . 91.35(16) ?
    N3 Ni1 Cl1 . . 87.67(17) ?
    N3 Ni1 Cl1 5 . 92.33(17) ?
    N1 Ni1 Cl1 5 5 91.35(16) ?
    N1 Ni1 Cl1 . 5 88.65(16) ?
    N3 Ni1 Cl1 . 5 92.33(17) ?
    N3 Ni1 Cl1 5 5 87.67(17) ?
    Cl1 Ni1 Cl1 . 5 180.0 ?
    C1 N1 C2 . . 105.2(6) ?
    C1 N1 Ni1 . . 126.6(5) ?
    C2 N1 Ni1 . . 127.6(5) ?
    C1 N2 C3 . . 106.3(6) ?
    C1 N2 C4 . . 125.9(7) ?
    C3 N2 C4 . . 127.6(6) ?
    C11 N3 C12 . . 104.3(6) ?
    C11 N3 Ni1 . . 128.4(5) ?
    C12 N3 Ni1 . . 125.2(5) ?
    C11 N4 C13 . . 106.5(7) ?
    C11 N4 C14 . . 128.1(7) ?
    C13 N4 C14 . . 125.0(7) ?
    N1 C1 N2 . . 111.9(6) ?
    N1 C1 H1 . . 124.1 ?
    N2 C1 H1 . . 124.1 ?
    C3 C2 N1 . . 109.8(7) ?
    C3 C2 H2 . . 125.1 ?
    N1 C2 H2 . . 125.1 ?
    C2 C3 N2 . . 106.8(6) ?
    C2 C3 H3 . . 126.6 ?
    N2 C3 H3 . . 126.6 ?
    N2 C4 C5 . . 114.1(6) ?
    N2 C4 H4A . . 108.7 ?
    C5 C4 H4A . . 108.7 ?
    N2 C4 H4B . . 108.7 ?
    C5 C4 H4B . . 108.7 ?
    H4A C4 H4B . . 107.6 ?
    C10 C5 C6 . . 119.6(8) ?
    C10 C5 C4 . . 121.8(7) ?
    C6 C5 C4 . . 118.5(8) ?
    C7 C6 C5 . . 118.2(9) ?
    C7 C6 H6 . . 120.9 ?
    C5 C6 H6 . . 120.9 ?
    C8 C7 C6 . . 124.0(10) ?
    C8 C7 H7 . . 118.0 ?
    C6 C7 H7 . . 118.0 ?
    C7 C8 C9 . . 118.7(10) ?
    C7 C8 H8 . . 120.6 ?
    C9 C8 H8 . . 120.6 ?
    C8 C9 C10 . . 119.4(10) ?
    C8 C9 H9 . . 120.3 ?
    C10 C9 H9 . . 120.3 ?
    C5 C10 C9 . . 120.0(9) ?
    C5 C10 H10 . . 120.0 ?
    C9 C10 H10 . . 120.0 ?
    N3 C11 N4 . . 113.0(7) ?
    N3 C11 H11 . . 123.5 ?
    N4 C11 H11 . . 123.5 ?
    C13 C12 N3 . . 110.4(8) ?
    C13 C12 H12 . . 124.8 ?
    N3 C12 H12 . . 124.8 ?
    C12 C13 N4 . . 105.7(7) ?
    C12 C13 H13 . . 127.1 ?
    N4 C13 H13 . . 127.1 ?
    N4 C14 C15 . . 114.5(6) ?
    N4 C14 H14A . . 108.6 ?
    C15 C14 H14A . . 108.6 ?
    N4 C14 H14B . . 108.6 ?
    C15 C14 H14B . . 108.6 ?
    H14A C14 H14B . . 107.6 ?
    C16 C15 C20 . . 120.0 ?
    C16 C15 C14 . . 120.0(5) ?
    C20 C15 C14 . . 119.9(5) ?
    C17 C16 C15 . . 120.0 ?
    C17 C16 H16 . . 120.0 ?
    C15 C16 H16 . . 120.0 ?
    C18 C17 C16 . . 120.0 ?
    C18 C17 H17 . . 120.0 ?
    C16 C17 H17 . . 120.0 ?
    C17 C18 C19 . . 120.0 ?
    C17 C18 H18 . . 120.0 ?
    C19 C18 H18 . . 120.0 ?
    C20 C19 C18 . . 120.0 ?
    C20 C19 H19 . . 120.0 ?
    C18 C19 H19 . . 120.0 ?
    C19 C20 C15 . . 120.0 ?
    C19 C20 H20 . . 120.0 ?
    C15 C20 H20 . . 120.0 ?
loop_
    _geom_torsion_atom_site_label_1
    _geom_torsion_atom_site_label_2
    _geom_torsion_atom_site_label_3
    _geom_torsion_atom_site_label_4
    _geom_torsion_site_symmetry_1
    _geom_torsion_site_symmetry_2
    _geom_torsion_site_symmetry_3
    _geom_torsion_site_symmetry_4
    _geom_torsion
    _geom_torsion_publ_flag
    N1 Ni1 N1 C1 5 . . .  -16E1(2)
                                  ?
    N3 Ni1 N1 C1 . . . . 35.5(6) ?
    N3 Ni1 N1 C1 5 . . . -144.5(6) ?
    Cl1 Ni1 N1 C1 . . . . -52.1(6) ?
    Cl1 Ni1 N1 C1 5 . . . 127.9(6) ?
    N1 Ni1 N1 C2 5 . . .  3E1(2)
                                ?
    N3 Ni1 N1 C2 . . . . -135.0(6) ?
    N3 Ni1 N1 C2 5 . . . 45.0(6) ?
    Cl1 Ni1 N1 C2 . . . . 137.4(6) ?
    Cl1 Ni1 N1 C2 5 . . . -42.6(6) ?
    N1 Ni1 N3 C11 5 . . . 98.3(6) ?
    N1 Ni1 N3 C11 . . . . -81.7(6) ?
    N3 Ni1 N3 C11 5 . . .  -8E1(6)
                                  ?
    Cl1 Ni1 N3 C11 . . . . 9.8(6) ?
    Cl1 Ni1 N3 C11 5 . . . -170.2(6) ?
    N1 Ni1 N3 C12 5 . . . -100.9(5) ?
    N1 Ni1 N3 C12 . . . . 79.1(5) ?
    N3 Ni1 N3 C12 5 . . .  8E1(6)
                                 ?
    Cl1 Ni1 N3 C12 . . . . 170.5(5) ?
    Cl1 Ni1 N3 C12 5 . . . -9.5(5) ?
    C2 N1 C1 N2 . . . . -0.2(8) ?
    Ni1 N1 C1 N2 . . . . -172.4(4) ?
    C3 N2 C1 N1 . . . . 0.4(8) ?
    C4 N2 C1 N1 . . . . 176.0(7) ?
    C1 N1 C2 C3 . . . . -0.2(9) ?
    Ni1 N1 C2 C3 . . . . 171.9(5) ?
    N1 C2 C3 N2 . . . . 0.4(10) ?
    C1 N2 C3 C2 . . . . -0.5(9) ?
    C4 N2 C3 C2 . . . . -176.0(7) ?
    C1 N2 C4 C5 . . . . 117.9(8) ?
    C3 N2 C4 C5 . . . . -67.5(12) ?
    N2 C4 C5 C10 . . . . -40.6(12) ?
    N2 C4 C5 C6 . . . . 142.2(8) ?
    C10 C5 C6 C7 . . . . -0.1(12) ?
    C4 C5 C6 C7 . . . . 177.2(8) ?
    C5 C6 C7 C8 . . . . -2.4(15) ?
    C6 C7 C8 C9 . . . . 3.8(18) ?
    C7 C8 C9 C10 . . . . -2.7(18) ?
    C6 C5 C10 C9 . . . . 0.9(13) ?
    C4 C5 C10 C9 . . . . -176.2(9) ?
    C8 C9 C10 C5 . . . . 0.4(16) ?
    C12 N3 C11 N4 . . . . 1.1(7) ?
    Ni1 N3 C11 N4 . . . . 165.0(4) ?
    C13 N4 C11 N3 . . . . -1.2(8) ?
    C14 N4 C11 N3 . . . . -174.3(6) ?
    C11 N3 C12 C13 . . . . -0.6(8) ?
    Ni1 N3 C12 C13 . . . . -165.1(5) ?
    N3 C12 C13 N4 . . . . -0.1(8) ?
    C11 N4 C13 C12 . . . . 0.8(8) ?
    C14 N4 C13 C12 . . . . 174.2(6) ?
    C11 N4 C14 C15 . . . . -79.1(9) ?
    C13 N4 C14 C15 . . . . 109.0(8) ?
    N4 C14 C15 C16 . . . . -66.5(8) ?
    N4 C14 C15 C20 . . . . 116.2(7) ?
    C20 C15 C16 C17 . . . . 0.0 ?
    C14 C15 C16 C17 . . . . -177.2(5) ?
    C15 C16 C17 C18 . . . . 0.0 ?
    C16 C17 C18 C19 . . . . 0.0 ?
    C17 C18 C19 C20 . . . . 0.0 ?
    C18 C19 C20 C15 . . . . 0.0 ?
    C16 C15 C20 C19 . . . . 0.0 ?
    C14 C15 C20 C19 . . . . 177.2(5) ?
loop_
    _geom_hbond_atom_site_label_D
    _geom_hbond_atom_site_label_H
    _geom_hbond_atom_site_label_A
    _geom_hbond_site_symmetry_A
    _geom_hbond_distance_DH
    _geom_hbond_distance_HA
    _geom_hbond_distance_DA
    _geom_hbond_angle_DHA
    C1 H1 Cl1 5_455 0.93 2.77 3.617(8) 151
    C14 H14B Cl1 5_455 0.97 2.68 3.579(8) 153
    C13 H13 Cl1 2_455 0.93 2.71 3.561(9) 152
