# Supplementary material for: Tetra­kis(1-benzyl-1H-imidazole)dichlorido­nickel(II)
Source: Acta Crystallogr Sect E Struct Rep Online. 2009 Apr 25;65(Pt 5):m564. doi: 10.1107/S1600536809014494 (PMC2977609; doi:10.1107/S1600536809014494)
Supplement: Supplementary file 2 [file e-65-0m564-Isup2.hkl]

# 
# h,k,l, Fc-squared, Fo-squared, sigma(Fo-squared) and status flag 
# 
data_I
_shelx_title ' NICL2 in Pbca' 
_shelx_refln_list_code          4 
_shelx_F_calc_maximum      237.43 
_exptl_crystal_F_000      1592.00 
_reflns_d_resolution_high  0.8240 
 
loop_ 
 _symmetry_equiv_pos_as_xyz 
 'x, y, z' 
 '-x+1/2, y+1/2, z' 
 'x, -y+1/2, z+1/2' 
 '-x+1/2, -y, z+1/2' 
 '-x, -y, -z' 
 'x-1/2, -y-1/2, -z' 
 '-x, y-1/2, -z-1/2' 
 'x-1/2, y, -z-1/2' 
 
_cell_length_a     7.2960 
_cell_length_b    17.1172 
_cell_length_c    29.6513 
_cell_angle_alpha  90.000 
_cell_angle_beta   90.000 
_cell_angle_gamma  90.000 
 
_shelx_F_squared_multiplier     1.000 
 
loop_ 
 _refln_index_h 
 _refln_index_k 
 _refln_index_l 
 _refln_F_squared_calc 
 _refln_F_squared_meas 
 _refln_F_squared_sigma 
 _refln_observed_status 
   6   0   0        7.85        0.04     90.84 o 
   2   1   0    19196.86    27976.68    165.54 o 
   6   1   0      264.84      151.11     73.89 o 
   8   1   0      198.97        0.08    119.68 o 
   2   2   0     4410.17     3070.87    122.66 o 
   2   3   0     4130.05     4151.95     91.39 o 
   6   3   0      344.06      189.99     98.95 o 
   8   3   0      107.38      134.54    109.74 o 
   2   4   0    56374.41    54838.60    282.54 o 
   6   4   0     3836.61     2998.58    205.94 o 
   8   4   0      442.52      463.61    124.37 o 
   2   5   0     2177.67     2411.88     72.72 o 
   4   5   0       13.64       62.75     51.11 o 
   6   5   0      115.38       99.42    113.47 o 
   8   5   0       31.99        0.08    120.26 o 
   0   6   0        8.85        0.04     26.43 o 
   2   6   0    30881.40    34825.03    126.54 o 
   4   6   0      259.08      248.70     77.03 o 
   8   6   0       40.35        0.08    120.34 o 
   2   7   0      566.67      564.66     57.90 o 
   4   7   0     1441.09     1432.93     99.38 o 
   6   7   0      203.26        0.04    115.29 o 
   8   7   0      157.23      144.90     99.30 o 
   0   8   0       45.93       52.81     24.37 o 
   2   8   0     5639.95     5286.12    125.73 o 
   4   8   0     3140.16     3160.59    127.55 o 
   6   8   0     2249.00     1281.12    219.17 o 
   8   8   0      387.33        0.08    160.93 o 
   2   9   0      892.76      699.04     70.12 o 
   4   9   0        8.52       74.93     62.17 o 
   6   9   0      684.89      484.64    140.01 o 
   2  10   0      952.64      582.70    116.42 o 
   4  10   0     1980.50     2156.89    130.19 o 
   6  10   0     1080.46      858.92    139.47 o 
   2  11   0       30.61        0.04     61.51 o 
   4  11   0     1878.17     2014.12    124.80 o 
   6  11   0      434.95      210.99    115.83 o 
   2  12   0      148.42        0.04     91.97 o 
   4  12   0     1188.32     1489.59    111.57 o 
   6  12   0      143.04      288.91     86.11 o 
   2  13   0        1.16        0.08     60.96 o 
   4  13   0      997.02     1323.34    124.18 o 
   6  13   0       31.23      141.64     94.41 o 
   2  14   0        7.70       38.11     54.72 o 
   6  14   0      229.03      153.01    116.03 o 
   2  15   0       84.24        0.08     89.76 o 
   4  15   0      632.51      680.69    124.60 o 
   6  15   0       52.97       91.35     94.41 o 
   0  16   0       15.95       21.27     44.08 o 
   4  16   0      593.10      691.90    137.37 o 
   2  17   0        5.84        0.08     87.78 o 
   4  17   0      160.48        0.08    123.28 o 
   0  18   0        5.10        0.16     59.84 o 
   4  18   0      137.40       86.96    102.87 o 
   2  19   0       54.91        0.08    127.32 o 
   0  20   0       11.28       97.40     50.37 o 
   1   1   1     6800.20     8600.38     48.04 o 
   4   1   1       38.78        0.04     60.07 o 
   6   1   1       12.32        0.04     91.43 o 
   8   1   1        0.97       49.24    110.60 o 
   1   2   1     1181.16      962.34     27.78 o 
   2   2   1      790.77      756.20     52.97 o 
   3   2   1     6966.85     9267.40    130.97 o 
   4   2   1        3.91       87.62     53.59 o 
   6   2   1      114.02       21.42     83.35 o 
   7   2   1       53.25        0.04    125.54 o 
   8   2   1       14.24      198.06    109.86 o 
   1   3   1    43589.13    44460.20    181.88 o 
   2   3   1     3241.23     3675.11     80.91 o 
   3   3   1     6393.31     7053.13    135.20 o 
   4   3   1      749.14      860.05     77.15 o 
   6   3   1      238.13      364.07     88.63 o 
   7   3   1     2267.80     1405.07    221.81 o 
   8   3   1        8.96      173.07     97.67 o 
   1   4   1       72.71       67.37     37.84 o 
   2   4   1      125.88      164.19     42.96 o 
   3   4   1     4668.38     4725.81    129.46 o 
   4   4   1      998.38      930.59     95.69 o 
   5   4   1      821.11      647.28    100.12 o 
   6   4   1      117.70      202.53    102.41 o 
   7   4   1        8.49       65.85     98.18 o 
   8   4   1        0.74       35.08    105.28 o 
   1   5   1     2292.81     2080.67     61.04 o 
   2   5   1     1329.43     1557.03     65.04 o 
   3   5   1     1853.16     1901.16     86.03 o 
   4   5   1      204.47      281.77     69.89 o 
   5   5   1    11017.71    10608.13    283.24 o 
   6   5   1      138.17       91.00    103.42 o 
   7   5   1      500.66      515.41    107.10 o 
   8   5   1        0.03        0.08    133.57 o 
   0   6   1     1442.55     1119.69     57.12 o 
   1   6   1      498.78      644.56     43.89 o 
   2   6   1     2952.42     3496.22     91.43 o 
   3   6   1       70.10        0.04     56.07 o 
   4   6   1        1.86       38.15     58.87 o 
   5   6   1      133.61       34.61     93.29 o 
   6   6   1      137.63      102.64     99.23 o 
   7   6   1       29.93        0.08    100.00 o 
   8   6   1       70.76      174.00    102.64 o 
   2   7   1      613.35      727.25     64.03 o 
   3   7   1     3563.64     3447.98    105.98 o 
   4   7   1       40.09      104.62     63.68 o 
   5   7   1     8146.38     6985.64    243.97 o 
   6   7   1        4.27        0.08     98.64 o 
   7   7   1       55.24      123.17     92.78 o 
   8   7   1        6.06       74.58    110.25 o 
   0   8   1      142.55      103.65     28.87 o 
   1   8   1      148.27        0.00     68.38 o 
   2   8   1     4372.03     4720.99    117.70 o 
   3   8   1      498.49      463.26     63.06 o 
   4   8   1       60.30        0.04     66.75 o 
   5   8   1     1268.91     1232.62    121.62 o 
   6   8   1        0.04        0.08     98.88 o 
   7   8   1        8.08       58.09    102.52 o 
   8   8   1       27.35      187.16    105.40 o 
   2   9   1       47.94        0.04     53.86 o 
   3   9   1       11.01       40.63     61.62 o 
   4   9   1       10.98       55.69     66.01 o 
   5   9   1     1264.70     1488.15    124.91 o 
   6   9   1      119.65      121.27     97.05 o 
   7   9   1      645.84      323.56    131.74 o 
   0  10   1        0.68        5.24     36.94 o 
   2  10   1      141.79       37.95     58.52 o 
   4  10   1      404.37      501.06     86.57 o 
   5  10   1      695.24      545.10    103.84 o 
   6  10   1       22.54       51.38     98.37 o 
   7  10   1       69.80        0.08    117.04 o 
   2  11   1       29.38        0.04     56.19 o 
   3  11   1     6201.07     6362.12    176.41 o 
   4  11   1        1.39       33.10     76.14 o 
   5  11   1       58.70       41.02     88.79 o 
   6  11   1       57.37      125.26     96.35 o 
   7  11   1     1715.48     1920.99    183.08 o 
   0  12   1       43.61        0.08     51.03 o 
   2  12   1        7.33        0.08     58.71 o 
   3  12   1      765.73      617.39     88.32 o 
   4  12   1      414.92      718.95     95.66 o 
   5  12   1      187.99      150.10     86.65 o 
   6  12   1        6.89        0.08    111.06 o 
   7  12   1       24.92        0.08    130.04 o 
   2  13   1       17.86        0.08     54.91 o 
   3  13   1     2163.78     1566.15    173.19 o 
   4  13   1        2.11       84.95     76.83 o 
   5  13   1      194.13      250.26     82.73 o 
   6  13   1       37.95        3.96     86.38 o 
   0  14   1       37.55        0.08     45.56 o 
   1  14   1       20.70        0.08     62.67 o 
   2  14   1        6.97        0.08     69.89 o 
   3  14   1      317.40      162.13    101.13 o 
   4  14   1       24.56        0.08    120.18 o 
   5  14   1      159.24      268.81    101.05 o 
   6  14   1      127.63      173.81     99.85 o 
   1  15   1      213.81        0.08     80.79 o 
   2  15   1       20.30        0.08     79.51 o 
   4  15   1      236.78      301.17    110.75 o 
   5  15   1      453.47      616.23    118.90 o 
   6  15   1       10.14       52.23    102.25 o 
   0  16   1       23.51        0.12     51.73 o 
   2  16   1        2.38      153.13     62.01 o 
   3  16   1      148.28        0.04    151.15 o 
   4  16   1       67.63       53.55    105.71 o 
   5  16   1      218.26      380.72    107.57 o 
   2  17   1       11.51        0.12     71.60 o 
   3  17   1      760.76        0.04    217.54 o 
   4  17   1        9.14        0.12     84.44 o 
   5  17   1      549.05      886.05    125.30 o 
   0  18   1      124.93       39.62     57.70 o 
   1  18   1      277.45        0.08    122.78 o 
   2  18   1        3.95        0.12     92.78 o 
   3  18   1       15.16        0.12     86.81 o 
   4  18   1        8.42       65.23     87.55 o 
   2  19   1        1.24       47.73     85.49 o 
   3  19   1       76.07        0.12    112.23 o 
   0  20   1       13.56        0.16     72.18 o 
   1  20   1       38.22        0.12    113.74 o 
   2  20   1        0.32        0.12    110.71 o 
   3   0   2       50.85        0.00     52.66 o 
   7   0   2       24.59        0.04    116.22 o 
   1   1   2     5358.07     6243.53     48.74 o 
   2   1   2        1.09        0.00     43.19 o 
   4   1   2       50.43       22.93     61.12 o 
   5   1   2        7.77        0.04     79.82 o 
   6   1   2      291.82      114.48     80.44 o 
   7   1   2      404.77       57.55    116.92 o 
   8   1   2      135.12        0.08    123.21 o 
   0   2   2    15468.28    16684.41     59.95 o 
   1   2   2       98.96      187.90     22.04 o 
   3   2   2      242.84      375.29     55.84 o 
   7   2   2       13.78       16.07    111.76 o 
   1   3   2     9924.93    10206.50     91.85 o 
   2   3   2      672.03      724.92     52.12 o 
   3   3   2      816.52     1096.45     63.87 o 
   4   3   2      344.84      371.21     66.47 o 
   5   3   2      675.57      838.35     85.45 o 
   6   3   2        7.25        0.04     94.88 o 
   7   3   2      385.51      207.92    132.09 o 
   8   3   2      281.60       15.41    130.35 o 
   0   4   2     1227.46     1053.34     38.30 o 
   1   4   2    10786.68    10769.10    105.20 o 
   2   4   2    10920.75    11695.50    132.60 o 
   3   4   2     3253.98     3258.38    101.83 o 
   4   4   2     2886.64     2837.84    121.69 o 
   5   4   2      176.79      218.90     78.97 o 
   6   4   2     2137.58     2492.86    143.66 o 
   7   4   2        0.10        0.08    101.01 o 
   8   4   2      491.82      652.28    142.80 o 
   1   5   2    12247.16    11764.19    120.03 o 
   2   5   2     5031.78     5557.72     99.38 o 
   3   5   2     2491.79     2505.71     87.55 o 
   4   5   2     2410.56     2648.05    112.92 o 
   5   5   2       81.76       47.69     88.24 o 
   6   5   2       31.02       68.45    101.01 o 
   7   5   2      234.89       70.43    120.06 o 
   8   5   2      179.02      278.08    121.81 o 
   0   6   2     3979.56     3326.33     87.97 o 
   1   6   2      128.62      102.87     38.34 o 
   2   6   2    50046.74    54548.02    306.91 o 
   3   6   2       35.01       80.95     48.16 o 
   4   6   2      309.04      187.70     68.22 o 
   5   6   2      653.00      525.85    107.06 o 
   6   6   2     2475.85     2449.09    180.60 o 
   7   6   2        6.37        0.08    101.48 o 
   8   6   2       91.03      101.36    112.85 o 
   1   7   2     3756.20     3555.05    129.42 o 
   2   7   2        0.21       55.72     46.64 o 
   3   7   2      843.66      746.00     66.47 o 
   4   7   2      510.43      595.86     76.33 o 
   5   7   2       86.24       88.17     94.34 o 
   6   7   2      249.05      258.37    112.69 o 
   7   7   2        6.56        0.08     93.99 o 
   8   7   2       12.38        0.08    124.22 o 
   1   8   2       84.24        0.04     66.01 o 
   2   8   2    10794.29    11832.56    171.36 o 
   3   8   2     1776.73     1875.78     86.65 o 
   4   8   2      702.42      524.18     88.83 o 
   5   8   2        0.00        0.04     82.66 o 
   6   8   2     2095.13     1904.38    195.77 o 
   7   8   2        2.24        0.08    101.55 o 
   8   8   2      416.76      519.84    125.81 o 
   1   9   2      331.17        0.00    117.08 o 
   2   9   2       63.78       65.74     52.97 o 
   3   9   2       81.51      155.07     51.84 o 
   4   9   2       39.99      225.89     58.17 o 
   5   9   2      381.51      458.56     99.11 o 
   6   9   2      175.92      147.85    107.18 o 
   7   9   2       48.35        0.08    109.28 o 
   1  10   2      326.18        0.00    131.28 o 
   2  10   2      679.71      696.36     76.91 o 
   3  10   2       29.02        0.04     71.40 o 
   4  10   2     2008.23     2202.56    119.87 o 
   5  10   2       85.57      165.16     80.33 o 
   6  10   2     1012.92     1049.77    127.71 o 
   7  10   2        6.95        0.08    126.27 o 
   1  11   2       35.89        0.04     56.11 o 
   2  11   2        4.94        0.04     53.90 o 
   3  11   2       21.21        0.04     79.36 o 
   4  11   2       91.61      118.98     80.79 o 
   5  11   2        1.24       50.56     74.55 o 
   6  11   2      816.63      860.78    116.22 o 
   7  11   2       93.56        0.08    125.30 o 
   1  12   2      209.19        0.04     91.77 o 
   2  12   2       16.73       16.18     52.50 o 
   3  12   2      235.94       67.37     81.38 o 
   5  12   2      194.34      240.71     82.69 o 
   6  12   2      136.47       48.89    103.84 o 
   7  12   2        2.74       42.41    107.22 o 
   1  13   2       46.67        0.04     75.20 o 
   2  13   2        2.39       20.14     57.28 o 
   3  13   2      340.42      405.25     96.59 o 
   4  13   2      116.57      176.60     87.86 o 
   5  13   2        2.16        0.08     90.80 o 
   6  13   2       98.90       47.34     99.96 o 
   1  14   2        7.41       35.08     58.98 o 
   2  14   2       18.15        0.08     62.63 o 
   3  14   2        0.98        3.03     79.09 o 
   4  14   2     3850.05     4960.42    210.36 o 
   5  14   2       20.87      145.95     77.49 o 
   6  14   2      184.22      111.91    101.32 o 
   1  15   2      191.85        0.08     73.38 o 
   2  15   2       56.53        0.08     87.62 o 
   3  15   2       52.78        3.22     88.44 o 
   4  15   2      778.56      855.12    133.37 o 
   5  15   2       13.70      102.91     80.72 o 
   6  15   2      229.69      361.78    121.19 o 
   1  16   2        5.46        0.08     88.86 o 
   3  16   2       38.05        0.08    101.05 o 
   4  16   2      659.10     1007.89    127.28 o 
   5  16   2       30.51        0.12    102.25 o 
   1  17   2        4.54       44.74     77.22 o 
   2  17   2        6.04        0.08     85.10 o 
   3  17   2       25.69        0.12     88.40 o 
   4  17   2      156.24      167.64     98.53 o 
   5  17   2        9.14      297.33     85.02 o 
   0  18   2      148.33        0.12     67.06 o 
   1  18   2       73.00        0.12     87.58 o 
   3  18   2       60.45        0.12     99.73 o 
   4  18   2       19.26       56.66     84.17 o 
   1  19   2        1.00        0.12     91.43 o 
   2  19   2        2.11        0.12     96.94 o 
   3  19   2        2.45       25.50     81.26 o 
   0  20   2        1.36        0.19     62.13 o 
   1  20   2       53.36       23.94     85.18 o 
   2  20   2      750.36        0.04    215.72 o 
   1   1   3    49916.34    52921.03    569.66 o 
   2   1   3       61.20        0.00     56.27 o 
   4   1   3       72.82        0.04     61.89 o 
   5   1   3        9.26        0.04     80.79 o 
   6   1   3      154.40        0.04     99.50 o 
   8   1   3        2.95        0.08    119.48 o 
   1   2   3    11058.71    11787.74     65.50 o 
   2   2   3      114.48       71.36     47.38 o 
   5   2   3      344.12        0.04     96.08 o 
   6   2   3       14.01        0.04     88.01 o 
   7   2   3        0.12        0.04    120.49 o 
   8   2   3        0.96       61.24    108.03 o 
   1   3   3      122.47       83.04     33.06 o 
   2   3   3     4592.41     5453.64     84.91 o 
   3   3   3     2280.05     2634.00     83.24 o 
   6   3   3      120.64      128.72     94.37 o 
   8   3   3      120.48        0.08    126.27 o 
   0   4   3    49053.62    47540.73    195.66 o 
   1   4   3    19138.44    21239.94     77.65 o 
   2   4   3      138.52      103.88     44.78 o 
   4   4   3        0.35        0.04     68.03 o 
   5   4   3      484.33      535.71     90.42 o 
   6   4   3      104.02       78.27     99.15 o 
   7   4   3       27.56      105.98     90.84 o 
   8   4   3       22.61        0.08    126.00 o 
   1   5   3    25937.54    27053.65    180.99 o 
   2   5   3       97.95       30.66     43.46 o 
   3   5   3     1271.98     1191.09     76.45 o 
   4   5   3      535.18      681.04     81.69 o 
   5   5   3     5441.97     6398.59    189.02 o 
   6   5   3      189.70        2.87    120.57 o 
   7   5   3       16.18        0.08    108.38 o 
   8   5   3       11.37        0.08    108.97 o 
   0   6   3     1002.80     1022.60     48.47 o 
   1   6   3     1300.03     1599.10     61.82 o 
   2   6   3      407.92      522.44     69.73 o 
   3   6   3     1682.84     2010.28     83.70 o 
   4   6   3      317.78      390.50     60.38 o 
   5   6   3        3.77        0.04     92.12 o 
   6   6   3       15.94        0.04     96.82 o 
   7   6   3       17.56        0.08    101.24 o 
   8   6   3      183.25        0.08    126.86 o 
   1   7   3     9762.52     8907.87    146.06 o 
   2   7   3      124.39       16.92     52.04 o 
   3   7   3      374.47      285.84     55.22 o 
   4   7   3       14.94        0.04     63.95 o 
   5   7   3     4241.98     3834.95    182.35 o 
   6   7   3        6.19        0.04    102.33 o 
   7   7   3       23.30        0.08    116.26 o 
   8   7   3        8.29        0.12    112.54 o 
   0   8   3      140.69       51.26     42.41 o 
   1   8   3     3634.97     3078.86    117.77 o 
   2   8   3     1938.69     1924.67     84.79 o 
   3   8   3     1003.94      836.18     79.94 o 
   4   8   3       78.35       61.93     66.36 o 
   5   8   3      202.76       40.98    103.11 o 
   6   8   3      166.51      126.86    101.79 o 
   7   8   3      465.23      489.45    117.46 o 
   8   8   3        0.15        0.08    131.16 o 
   2   9   3      979.69     1162.57     77.80 o 
   3   9   3     2223.17     2643.20    107.84 o 
   4   9   3      525.40      461.79     78.39 o 
   5   9   3     3733.60     4063.94    174.78 o 
   6   9   3        0.29      168.18     80.17 o 
   7   9   3      680.98      809.44    109.90 o 
   0  10   3      191.71       47.23     45.98 o 
   2  10   3     3269.62     4335.77    132.87 o 
   3  10   3     2159.86     2609.94    119.40 o 
   4  10   3     1526.44     1693.47    115.64 o 
   5  10   3      389.51      425.35    100.08 o 
   6  10   3        0.64       65.39     91.66 o 
   7  10   3      217.48      517.94     94.65 o 
   2  11   3       56.04       55.34     53.24 o 
   3  11   3     2935.65     2857.79    130.43 o 
   4  11   3      636.55      828.57     99.77 o 
   5  11   3      211.12      177.77     77.49 o 
   6  11   3       23.88        0.08     98.10 o 
   7  11   3      586.60      636.64    150.25 o 
   0  12   3      631.46      321.00     78.35 o 
   1  12   3      252.90        0.04    126.31 o 
   2  12   3       38.89       13.97     57.20 o 
   3  12   3      360.68      466.36     75.44 o 
   4  12   3        0.75       29.69     84.98 o 
   5  12   3       65.46        0.08     93.02 o 
   6  12   3       11.97      105.63     82.46 o 
   7  12   3        1.26        0.12    119.48 o 
   2  13   3       47.38        0.04     75.28 o 
   3  13   3     2763.24     2867.22    156.15 o 
   4  13   3        9.98        0.08     89.29 o 
   5  13   3      447.97      372.26    103.69 o 
   6  13   3        6.85        0.12     95.38 o 
   0  14   3       61.77        0.08     51.69 o 
   1  14   3      263.38        0.04    101.01 o 
   2  14   3      124.94        0.08     84.71 o 
   3  14   3      552.42      398.88    117.50 o 
   4  14   3       19.84       37.21    100.35 o 
   5  14   3       31.03        0.08    101.48 o 
   6  14   3       29.78       70.66     95.46 o 
   1  15   3      251.16        0.04     93.48 o 
   2  15   3      155.26        0.08    100.39 o 
   3  15   3     1063.13      616.23    161.20 o 
   4  15   3       55.67       50.49     89.33 o 
   5  15   3      165.48       87.35    114.51 o 
   6  15   3        0.03        0.12    114.55 o 
   0  16   3      140.50       23.28     63.06 o 
   2  16   3      178.51        0.04    124.72 o 
   3  16   3       91.78        0.08    103.42 o 
   4  16   3        0.26       76.91     83.35 o 
   5  16   3      100.16      147.15     98.14 o 
   1  17   3      457.45        0.08    123.25 o 
   2  17   3       11.36       76.14     75.20 o 
   3  17   3      595.77        0.04    205.40 o 
   4  17   3       10.58        0.12    102.52 o 
   5  17   3      515.12      934.55    133.49 o 
   0  18   3        4.72       49.55     50.52 o 
   1  18   3      145.14        0.08     94.45 o 
   2  18   3       51.45        0.08    114.67 o 
   3  18   3       33.79        0.08    114.90 o 
   4  18   3       54.78        0.12    111.45 o 
   1  19   3      359.31        0.08    116.07 o 
   2  19   3        4.88        0.12    101.40 o 
   3  19   3       35.04       59.64     85.60 o 
   0  20   3       15.38        3.03     62.17 o 
   1  20   3        4.11       72.02     77.80 o 
   0   0   4     8132.56     7970.49     42.53 o 
   7   0   4       42.94        0.08    104.39 o 
   1   1   4      183.98      186.07     22.97 o 
   3   1   4        2.45        0.04     50.06 o 
   7   1   4      210.17       74.23     96.51 o 
   8   1   4      162.18        0.08    129.34 o 
   0   2   4    23137.39    20643.19     78.31 o 
   1   2   4    22344.36    25215.32     96.55 o 
   2   2   4      297.68      358.95     42.65 o 
   3   2   4       42.82       17.97     44.67 o 
   5   2   4        3.31        0.04     74.20 o 
   7   2   4        4.73        0.08    109.35 o 
   1   3   4     5789.98     5494.04     75.17 o 
   2   3   4      522.67      518.05     45.67 o 
   3   3   4      998.04     1259.94     69.00 o 
   4   3   4     2974.44     3816.17    106.60 o 
   5   3   4      169.66      236.87     79.36 o 
   6   3   4      906.60      692.21    132.02 o 
   7   3   4        0.12        0.08    107.53 o 
   0   4   4     9433.89     9323.56     68.10 o 
   1   4   4     7825.47     8172.93     97.17 o 
   2   4   4     3421.66     3766.81     83.78 o 
   3   4   4       56.95       97.87     45.52 o 
   5   4   4       21.86      135.70     74.66 o 
   6   4   4     1624.65     1955.80    139.70 o 
   7   4   4       65.37        0.08    111.33 o 
   8   4   4      288.51      196.78    134.03 o 
   1   5   4       78.21       45.44     35.78 o 
   2   5   4      381.61      512.04     40.09 o 
   3   5   4     3128.56     3244.25    101.44 o 
   4   5   4     1882.05     2160.22    102.45 o 
   6   5   4      147.00       20.18    111.99 o 
   7   5   4       30.42      132.02     91.39 o 
   8   5   4      370.30      468.27    125.77 o 
   0   6   4     1019.71      834.90     37.68 o 
   1   6   4      628.58      684.22     50.25 o 
   2   6   4    17853.43    19236.18    189.37 o 
   3   6   4        0.55        3.26     44.63 o 
   4   6   4      591.79      446.03     76.56 o 
   5   6   4       56.42        0.04     93.75 o 
   7   6   4      110.04       72.84    106.99 o 
   8   6   4      249.04       73.50    140.79 o 
   1   7   4     2955.95     2953.17     84.48 o 
   2   7   4     1041.38     1149.26     66.05 o 
   3   7   4      264.53      264.81     60.38 o 
   4   7   4      271.32      209.24     72.84 o 
   5   7   4      619.46      688.25    107.37 o 
   6   7   4      148.50       67.60    100.62 o 
   7   7   4      320.76      174.31    116.30 o 
   8   7   4       61.03        0.08    119.91 o 
   0   8   4       50.59        0.04     37.60 o 
   1   8   4      556.94      534.27     58.32 o 
   2   8   4    10436.58    11003.56    164.65 o 
   3   8   4       13.42       66.82     48.08 o 
   4   8   4      101.15      159.68     61.20 o 
   5   8   4      203.40      151.30     91.46 o 
   6   8   4     1996.24     2376.29    159.02 o 
   7   8   4       14.38        0.08    112.11 o 
   8   8   4      515.76      283.16    135.39 o 
   1   9   4      588.63      504.67     76.87 o 
   2   9   4       10.51        0.04     57.01 o 
   3   9   4      949.03     1031.10     83.98 o 
   4   9   4     1697.79     1645.62    108.19 o 
   5   9   4      130.38       86.50     87.93 o 
   6   9   4      684.90      805.80    120.65 o 
   7   9   4       43.09        0.08    108.77 o 
   0  10   4     5120.06     3693.04    133.14 o 
   1  10   4      262.05        0.04     98.02 o 
   2  10   4     2049.26     1863.79     92.20 o 
   3  10   4       51.06      150.29     59.22 o 
   4  10   4     2816.91     3488.53    137.37 o 
   5  10   4      367.02      303.54     88.48 o 
   6  10   4      966.77     1187.25    115.99 o 
   7  10   4      154.87       90.61    107.45 o 
   1  11   4      398.07        0.04    113.74 o 
   2  11   4      264.56      272.88     47.42 o 
   3  11   4       17.81        2.44     63.91 o 
   4  11   4        7.27        0.04     85.10 o 
   5  11   4      183.42       73.46     95.42 o 
   6  11   4      587.75      795.78    105.47 o 
   7  11   4      299.67      418.01    103.84 o 
   2  12   4      654.95      728.61     89.25 o 
   3  12   4      318.23      393.64     67.41 o 
   4  12   4     3977.40     4728.52    179.82 o 
   5  12   4        4.60        0.08     80.09 o 
   6  12   4      193.61      485.18     86.26 o 
   7  12   4       11.39      128.06    107.14 o 
   1  13   4        0.95       16.30     54.41 o 
   2  13   4        6.09       33.14     56.58 o 
   3  13   4        6.21        0.08     75.17 o 
   4  13   4       75.56        0.08     97.05 o 
   5  13   4        0.04       71.25     84.32 o 
   6  13   4        0.03        0.12     88.44 o 
   1  14   4       10.14        0.08     70.55 o 
   2  14   4      201.76        0.04    110.75 o 
   3  14   4        6.79        0.08     77.57 o 
   4  14   4     1745.97     2216.18    150.91 o 
   5  14   4      162.30      282.78     95.77 o 
   6  14   4      196.58      162.83    105.55 o 
   1  15   4      118.86        0.08     93.72 o 
   2  15   4       99.41        0.08    102.83 o 
   3  15   4      210.50        0.04    121.27 o 
   4  15   4       52.96       36.24     91.66 o 
   5  15   4      215.89      287.16     98.68 o 
   6  15   4      181.16      193.10    111.37 o 
   1  16   4       10.72        0.08     90.49 o 
   2  16   4      606.54        0.04    191.70 o 
   3  16   4       50.94        0.08     91.08 o 
   4  16   4      540.36      560.16    138.50 o 
   5  16   4        0.02        0.12     91.89 o 
   1  17   4       10.05       96.74     58.60 o 
   2  17   4       11.60       93.91     65.70 o 
   3  17   4       11.29      149.71     71.98 o 
   4  17   4       56.53        0.12    102.49 o 
   1  18   4       24.30        0.12     90.07 o 
   3  18   4      125.77        0.08    116.22 o 
   4  18   4       22.42        0.12    108.85 o 
   1  19   4       98.13      164.54     75.13 o 
   2  19   4        1.86        0.08    117.15 o 
   3  19   4        0.47        4.27     90.73 o 
   0  20   4       11.00       53.44     54.79 o 
   1  20   4       82.99        0.12     96.43 o 
   6   1   5      129.26        8.19     84.44 o 
   8   1   5      405.66        0.08    119.29 o 
   0   2   5     5717.90     5067.84     45.98 o 
   1   2   5    38235.74    42003.38    264.07 o 
   2   2   5    16205.64    18504.07    153.36 o 
   3   2   5     3904.57     2835.36    172.18 o 
   7   2   5       37.85      147.34    100.62 o 
   8   2   5      108.46      150.88    106.56 o 
   1   3   5       35.97       36.71     34.73 o 
   2   3   5      153.31      134.50     41.02 o 
   4   3   5      254.78      435.05     75.24 o 
   5   3   5     2164.84     2029.80    151.61 o 
   6   3   5        0.43      205.86     75.36 o 
   8   3   5        1.81        0.08    127.79 o 
   0   4   5    15124.50    13668.02     82.11 o 
   1   4   5    11668.94    11843.82    116.49 o 
   2   4   5     4838.74     4988.87     90.03 o 
   3   4   5     2309.55     2782.78     85.92 o 
   4   4   5      859.62      991.83     74.97 o 
   6   4   5      303.80      493.88     94.30 o 
   7   4   5       64.20        0.04    126.54 o 
   8   4   5        6.40        0.08    129.65 o 
   1   5   5     6848.26     6868.37     99.23 o 
   2   5   5      587.04      666.29     48.43 o 
   3   5   5     6180.76     7562.06    139.16 o 
   4   5   5      472.02      562.25     78.54 o 
   5   5   5     2693.82     2939.63    129.22 o 
   6   5   5     2407.06     2585.72    156.58 o 
   7   5   5      154.50      170.55     96.47 o 
   8   5   5      244.64      156.97    134.62 o 
   0   6   5      982.82     1226.10     39.31 o 
   1   6   5        2.11       25.92     35.86 o 
   2   6   5      624.76      635.09     55.53 o 
   3   6   5       47.34       24.87     50.95 o 
   4   6   5      111.23       18.74     58.52 o 
   5   6   5       10.44       25.38     82.69 o 
   6   6   5      119.60      236.71     89.33 o 
   7   6   5       13.51      101.17     83.20 o 
   8   6   5       70.42        0.12    114.09 o 
   1   7   5     8370.94     8647.45    128.80 o 
   2   7   5      216.86      284.29     49.13 o 
   3   7   5     4754.25     4871.64    119.37 o 
   4   7   5       65.01        0.04     67.56 o 
   5   7   5     5027.43     5548.33    182.46 o 
   6   7   5       93.06        0.08     95.66 o 
   7   7   5       55.53      136.01    100.51 o 
   8   7   5      174.89      252.12    112.77 o 
   0   8   5     1223.37     1391.72     63.76 o 
   1   8   5     1878.36     1773.84     74.97 o 
   2   8   5      538.95      801.10     68.26 o 
   3   8   5     3142.63     3075.60    119.99 o 
   4   8   5      423.89      393.22     77.53 o 
   5   8   5      548.76      477.46    111.45 o 
   6   8   5      146.36      144.59    100.35 o 
   7   8   5       10.95        0.08     99.81 o 
   8   8   5       30.26        0.12    113.20 o 
   1   9   5     3991.06     3619.08    125.61 o 
   2   9   5     1401.77     1726.84     82.89 o 
   3   9   5     1494.27     1729.48     97.29 o 
   4   9   5       16.54        0.04     73.54 o 
   5   9   5     2715.02     2986.12    147.03 o 
   6   9   5      117.18       10.05    106.79 o 
   7   9   5      680.35      752.79    128.29 o 
   0  10   5      420.33      243.00     59.84 o 
   2  10   5      502.72      590.97     75.55 o 
   3  10   5     3298.80     3864.44    134.31 o 
   4  10   5     1307.06     1439.02    104.74 o 
   5  10   5       15.07       85.64     80.29 o 
   6  10   5      132.61       24.41    111.68 o 
   7  10   5       45.82       59.45    100.66 o 
   2  11   5      215.27      139.12     67.52 o 
   3  11   5     2745.60     2969.94    127.86 o 
   4  11   5     1391.73     1559.09    119.25 o 
   5  11   5      112.67       67.60     85.80 o 
   6  11   5      276.53      349.44     98.10 o 
   7  11   5     1072.30     1161.91    161.78 o 
   0  12   5     2818.91     1964.06    132.02 o 
   1  12   5      278.38        0.04    117.66 o 
   2  12   5       94.70      146.80     58.09 o 
   3  12   5      157.93      209.28     69.03 o 
   4  12   5       99.86        0.04    110.56 o 
   5  12   5        2.76       57.74     77.96 o 
   6  12   5        2.04        0.08     97.25 o 
   7  12   5       14.38        0.12    116.38 o 
   2  13   5      162.97       25.73     83.74 o 
   3  13   5     2760.57     2662.87    152.31 o 
   4  13   5        2.10        0.08     87.51 o 
   5  13   5      242.77      333.53     92.36 o 
   6  13   5      116.74       79.94     97.09 o 
   0  14   5      390.41      119.56     69.00 o 
   2  14   5        1.01        0.08     66.78 o 
   3  14   5       66.32       15.33     87.47 o 
   4  14   5      437.10      523.64    106.21 o 
   5  14   5      171.27       30.35    106.48 o 
   6  14   5        9.55        0.12    102.06 o 
   2  15   5        0.29        9.04     68.26 o 
   3  15   5     1846.07     1149.61    205.67 o 
   4  15   5       71.57       72.95     88.59 o 
   5  15   5      177.14      240.67    114.17 o 
   6  15   5       69.10       52.93     97.83 o 
   0  16   5      443.40      186.85     72.49 o 
   1  16   5      315.11        0.04    125.19 o 
   2  16   5      698.77        0.04    193.95 o 
   3  16   5       91.97        0.08    122.43 o 
   4  16   5      122.54      345.87     76.64 o 
   5  16   5       53.40        0.12    102.99 o 
   2  17   5        6.27        0.08     91.62 o 
   3  17   5      291.14        0.08    152.47 o 
   4  17   5        3.36       29.03     85.60 o 
   0  18   5      124.34       79.78     60.92 o 
   1  18   5       12.81        0.08     98.22 o 
   2  18   5       37.10        0.08    112.15 o 
   3  18   5      118.52        0.08    143.42 o 
   4  18   5      103.30       97.05     95.85 o 
   1  19   5      270.69        0.08    108.54 o 
   2  19   5       10.22        0.12    103.30 o 
   3  19   5       36.01        0.12     92.51 o 
   0  20   5       77.94        0.16     67.87 o 
   1  20   5       25.95        0.12     99.15 o 
   0   0   6    26551.35    28024.80     63.49 o 
   5   0   6       77.04        0.04     77.53 o 
   7   0   6       34.41        0.08     99.30 o 
   8   0   6      434.43        0.08    131.08 o 
   1   1   6      289.66      262.32     27.63 o 
   5   1   6      200.45        0.04     72.45 o 
   6   1   6       19.12        0.04     85.84 o 
   7   1   6      174.05        0.08    110.56 o 
   8   1   6       66.01        0.08    133.06 o 
   0   2   6    11424.82    10098.89     68.53 o 
   1   2   6     1675.45     1850.56     39.04 o 
   2   2   6     3733.51     4180.75     83.08 o 
   5   2   6      163.19        0.04     94.92 o 
   7   2   6      168.30        0.08    112.81 o 
   8   2   6      337.85       23.36    117.23 o 
   1   3   6      938.92      877.00     44.78 o 
   2   3   6     3966.91     4731.43     89.68 o 
   3   3   6      197.95      183.90     53.28 o 
   4   3   6      532.98      772.07     81.88 o 
   5   3   6        9.81       86.42     71.52 o 
   6   3   6     1389.98      736.92    181.45 o 
   7   3   6      127.07        0.08    114.79 o 
   8   3   6      298.24      117.97    117.97 o 
   0   4   6     2260.08     1929.06     39.85 o 
   1   4   6    12238.58    12172.50    123.28 o 
   2   4   6     7931.60     8519.31    119.33 o 
   3   4   6     1501.30     1729.83     84.29 o 
   4   4   6     3120.20     3563.54    115.33 o 
   5   4   6       19.81        0.04     85.80 o 
   7   4   6      249.68      148.74    108.73 o 
   8   4   6      337.78      450.30    124.95 o 
   1   5   6      119.30      109.70     38.69 o 
   2   5   6        0.04        0.04     39.89 o 
   3   5   6       86.18       71.29     51.69 o 
   4   5   6      999.68     1057.37     76.83 o 
   5   5   6     1454.41     1667.24    119.37 o 
   6   5   6      697.11      737.42    117.58 o 
   7   5   6        1.16       24.06     92.71 o 
   8   5   6      400.83      530.78    131.98 o 
   0   6   6      438.77      530.20     30.66 o 
   1   6   6     3920.90     4177.21     87.82 o 
   2   6   6     6366.05     6365.65    116.92 o 
   3   6   6     4078.39     4442.41    113.04 o 
   4   6   6     1806.24     1875.24     98.72 o 
   5   6   6       87.67        0.04     93.29 o 
   6   6   6     1821.64     2308.27    133.03 o 
   7   6   6       20.32        7.02     96.39 o 
   8   6   6      286.05      347.15    119.37 o 
   1   7   6      166.71      194.57     42.57 o 
   2   7   6      596.72      622.01     60.92 o 
   3   7   6     3142.07     3103.97    101.98 o 
   4   7   6       95.49       29.10     64.26 o 
   5   7   6       95.05       13.43     87.16 o 
   6   7   6      114.36       93.75     90.57 o 
   7   7   6      467.90      526.59    107.96 o 
   8   7   6        0.25        0.12    110.13 o 
   0   8   6     9296.33     8896.23    127.20 o 
   1   8   6       34.82       35.27     40.09 o 
   2   8   6    10066.51    10613.18    168.45 o 
   3   8   6      372.04      423.60     74.12 o 
   4   8   6     1116.52     1169.75     82.62 o 
   5   8   6        0.78        0.04     88.75 o 
   6   8   6     1605.61     1967.86    145.60 o 
   7   8   6        6.46        0.08     99.65 o 
   8   8   6      519.31      177.92    149.09 o 
   1   9   6      865.43      925.47     68.14 o 
   2   9   6     1136.98     1248.92     73.46 o 
   3   9   6      196.39      226.20     62.44 o 
   4   9   6     1283.44     1413.99    101.17 o 
   5   9   6      237.04      211.49     82.69 o 
   6   9   6      542.87      397.37    126.35 o 
   7   9   6      119.53        0.08    116.53 o 
   0  10   6     5697.48     4847.81    133.10 o 
   1  10   6     2356.32     2352.15    132.99 o 
   2  10   6     4290.85     4951.15    144.43 o 
   3  10   6      337.73      310.60     74.04 o 
   4  10   6     1392.10     1385.98    119.48 o 
   5  10   6      211.17       71.01     93.79 o 
   6  10   6      467.77      748.21    103.80 o 
   7  10   6       41.91        0.08    112.73 o 
   1  11   6      264.82        0.04     93.99 o 
   2  11   6      327.73      313.16     65.89 o 
   3  11   6      142.18       87.04     64.15 o 
   4  11   6      367.13      405.36    105.74 o 
   5  11   6      374.08      379.98    100.47 o 
   6  11   6      238.30      231.09    113.82 o 
   7  11   6      169.08      369.12    113.51 o 
   0  12   6     8247.05     6448.81    185.99 o 
   2  12   6     1030.49     1138.94     92.71 o 
   3  12   6      110.93      136.63     66.75 o 
   4  12   6     2441.66     2818.91    149.79 o 
   5  12   6       15.16        0.08     83.70 o 
   6  12   6      149.28      103.69     98.45 o 
   7  12   6       95.69      207.22     96.32 o 
   1  13   6       18.24        0.08     69.73 o 
   2  13   6      349.40      137.91    101.52 o 
   3  13   6      872.88      884.26     97.56 o 
   4  13   6       20.07       45.32     87.74 o 
   5  13   6      472.71      372.38    119.52 o 
   6  13   6       44.13       32.17     96.78 o 
   0  14   6     4713.43     3133.04    165.00 o 
   1  14   6      134.73        0.04    102.68 o 
   2  14   6       42.09        0.08     73.50 o 
   3  14   6       60.94        6.21     91.31 o 
   4  14   6      983.18     1501.34    135.66 o 
   5  14   6       15.22        0.08     97.67 o 
   6  14   6      183.40      223.95    107.96 o 
   1  15   6        1.54        0.08     78.00 o 
   2  15   6      163.11        0.04    125.15 o 
   3  15   6      484.22      215.33    128.52 o 
   4  15   6       10.94        3.69     90.11 o 
   5  15   6       93.09       72.68     92.78 o 
   0  16   6      562.70      243.08     75.55 o 
   1  16   6      115.59        0.08    100.47 o 
   2  16   6      285.57        0.04    142.03 o 
   3  16   6       75.37       10.67    101.20 o 
   4  16   6      417.35      551.93    118.78 o 
   5  16   6        1.62       55.53     79.12 o 
   1  17   6       15.02       55.65     66.01 o 
   2  17   6        9.15       42.34     80.64 o 
   3  17   6      151.15      121.34     97.60 o 
   4  17   6       82.33       79.24     98.60 o 
   0  18   6       59.54        0.16     55.14 o 
   1  18   6       61.42        0.08     94.06 o 
   3  18   6       20.00        0.12    105.71 o 
   4  18   6       90.92        0.12    106.72 o 
   1  19   6        3.98        0.12     85.10 o 
   2  19   6       22.23        0.12     98.76 o 
   3  19   6        1.47        0.12     96.55 o 
   0  20   6        2.20      101.32     52.70 o 
   1  20   6       14.34      105.67     73.38 o 
   1   1   7     4627.57     4629.15     25.44 o 
   0   2   7    25783.43    22777.57    106.17 o 
   1   2   7     5180.70     5402.69     57.16 o 
   2   2   7      188.38      253.55     41.33 o 
   4   2   7      132.78        0.04     66.90 o 
   7   2   7      114.24        0.08    106.06 o 
   8   2   7        8.41        0.08    118.63 o 
   1   3   7      120.49      177.65     34.50 o 
   2   3   7        0.25        0.04     36.83 o 
   3   3   7    10945.40    12643.01    168.53 o 
   4   3   7        2.28       66.40     54.13 o 
   5   3   7     3494.09     2353.20    232.29 o 
   6   3   7       23.43        0.04     99.54 o 
   7   3   7      608.78       77.38    148.24 o 
   8   3   7       48.63      118.94    108.62 o 
   0   4   7     1787.67     1741.82     40.01 o 
   1   4   7     8560.99     8117.83    106.91 o 
   2   4   7        1.90        4.73     38.42 o 
   3   4   7       41.02        0.04     54.68 o 
   4   4   7      557.56      648.48     67.21 o 
   5   4   7     2465.27     2930.36    134.81 o 
   6   4   7      298.89      333.84    109.97 o 
   7   4   7       12.66        3.41    104.12 o 
   8   4   7       89.62        0.08    126.93 o 
   1   5   7     8656.96     8151.20    110.09 o 
   2   5   7      156.65      201.94     46.88 o 
   3   5   7     5901.75     6102.04    133.41 o 
   4   5   7      453.42      614.21     71.13 o 
   5   5   7     5444.54     6168.44    165.70 o 
   6   5   7     3549.16     3754.58    157.94 o 
   7   5   7      357.64      420.11    117.27 o 
   8   5   7      155.57      338.97    111.29 o 
   0   6   7       83.93      128.72     24.56 o 
   1   6   7     1518.69     1698.40     66.59 o 
   2   6   7     1128.32     1376.90     69.15 o 
   3   6   7      266.21      256.89     53.71 o 
   4   6   7      286.88      426.86     64.26 o 
   5   6   7      185.08       10.44     91.66 o 
   6   6   7      294.42      339.63     92.86 o 
   7   6   7      177.81      276.72    103.96 o 
   8   6   7        0.00        0.12    114.75 o 
   1   7   7     3733.60     3567.85     93.52 o 
   2   7   7      724.34      955.08     61.97 o 
   3   7   7      804.86      759.11     69.85 o 
   4   7   7       60.83      111.60     63.18 o 
   5   7   7     3721.00     4552.19    163.02 o 
   6   7   7      433.96      505.67     93.75 o 
   7   7   7      173.25      192.90    108.73 o 
   8   7   7      179.74      204.54    126.97 o 
   1   8   7      548.11      598.88     51.18 o 
   2   8   7      304.10      321.27     54.25 o 
   3   8   7     2561.01     2262.67    108.11 o 
   4   8   7     1046.74     1272.70     93.91 o 
   5   8   7      579.86      599.66    104.46 o 
   6   8   7      160.77      353.60     92.51 o 
   7   8   7        1.01        0.08    100.12 o 
   1   9   7     2720.76     2740.83    108.81 o 
   2   9   7       97.58      175.56     58.87 o 
   3   9   7     2051.69     2439.12    107.34 o 
   4   9   7      109.62      176.45     73.19 o 
   5   9   7     1556.71     1792.58    126.23 o 
   6   9   7      431.31      384.33    105.01 o 
   7   9   7      300.51      419.14    103.26 o 
   0  10   7     1312.37     1008.75     76.49 o 
   1  10   7      914.65     1039.33     81.38 o 
   2  10   7     1321.12     1729.71     98.18 o 
   3  10   7     1312.94     1574.42    102.87 o 
   4  10   7     2193.23     2366.40    138.81 o 
   5  10   7      378.99      618.09    104.85 o 
   6  10   7       86.78        0.08    112.61 o 
   7  10   7        9.10        0.08    121.00 o 
   2  11   7       20.42       40.36     62.13 o 
   3  11   7      990.11      991.67    101.67 o 
   4  11   7      341.15      335.24     97.40 o 
   5  11   7      738.98      938.63    111.57 o 
   6  11   7      674.23      669.90    119.99 o 
   7  11   7      893.89      768.97    165.27 o 
   1  12   7      126.92        0.04     85.95 o 
   2  12   7     2173.66     2526.04    115.87 o 
   3  12   7     1191.38     1099.28    116.57 o 
   4  12   7        0.04        0.08     85.60 o 
   5  12   7       77.56      204.12     84.67 o 
   6  12   7       11.58      116.22     82.15 o 
   7  12   7       25.42       47.85    110.13 o 
   2  13   7       18.77        0.08     64.46 o 
   3  13   7     1193.25     1682.88    106.25 o 
   4  13   7       73.84      104.74     95.00 o 
   5  13   7        3.93        0.08     99.23 o 
   6  13   7       82.49        0.08    110.83 o 
   0  14   7      164.95       58.67     63.14 o 
   1  14   7      134.38        0.04    104.85 o 
   2  14   7        1.55        0.08     69.03 o 
   3  14   7       35.83        0.08     85.45 o 
   4  14   7      292.05      379.91     98.53 o 
   5  14   7       76.70        3.88     99.07 o 
   6  14   7       25.29       29.80    102.25 o 
   2  15   7       20.71        0.08     88.86 o 
   3  15   7     1194.16      933.66    165.27 o 
   4  15   7        6.47        0.12     75.67 o 
   5  15   7      160.37        0.08    121.62 o 
   0  16   7     1168.01      595.47    113.97 o 
   1  16   7      263.21        0.04    119.75 o 
   2  16   7      349.29        0.04    156.58 o 
   3  16   7      836.59      662.29    149.56 o 
   4  16   7      154.05      134.23    106.21 o 
   5  16   7      168.67      189.41    106.68 o 
   2  17   7       35.33        0.12     84.48 o 
   3  17   7       86.69        0.08    105.82 o 
   4  17   7        4.97       42.03     80.83 o 
   0  18   7      146.83        0.12     76.72 o 
   1  18   7      151.15        0.08    120.37 o 
   2  18   7       96.93        0.08    123.32 o 
   3  18   7       76.25       73.54     88.36 o 
   1  19   7      431.73        0.08    156.19 o 
   2  19   7       39.29        0.12     92.28 o 
   0  20   7       52.14       34.42     59.37 o 
   1  20   7       11.73        0.12     91.81 o 
   0   0   8      646.39      626.98     29.10 o 
   1   0   8    24989.21    18423.16    174.31 o 
   6   0   8      278.75       11.29     84.83 o 
   7   0   8      190.32       87.12    101.94 o 
   8   0   8      514.56      102.29    109.59 o 
   1   1   8     3768.01     4136.63     50.16 o 
   2   1   8      102.24        0.00     51.42 o 
   3   1   8       36.04        0.04     50.91 o 
   5   1   8        7.91       58.67     64.07 o 
   6   1   8        1.74        0.04     89.41 o 
   7   1   8      405.48       46.92    109.35 o 
   8   1   8      162.43        0.08    147.38 o 
   0   2   8    25880.92    22206.66    111.29 o 
   1   2   8       91.35       65.81     26.78 o 
   2   2   8     3841.03     4278.38     88.94 o 
   3   2   8        8.78        0.04     52.89 o 
   5   2   8      109.71        0.04     85.76 o 
   7   2   8       12.04        0.08    107.34 o 
   1   3   8     3380.10     3672.28     75.36 o 
   2   3   8     1724.54     1746.40     62.94 o 
   3   3   8      410.64      579.99     61.93 o 
   4   3   8     2802.37     2679.13    127.32 o 
   5   3   8       58.71        0.04     92.24 o 
   7   3   8        2.63        0.08    100.16 o 
   8   3   8      209.14        4.00    120.14 o 
   0   4   8      177.58      152.27     27.32 o 
   1   4   8     1916.22     1774.26     63.37 o 
   2   4   8     9500.09     9045.79    127.98 o 
   3   4   8      601.81      636.25     63.49 o 
   4   4   8     1059.42     1130.67     87.31 o 
   5   4   8        1.00        0.04     84.01 o 
   7   4   8        8.90        0.08    109.90 o 
   8   4   8      581.77      786.47    134.07 o 
   1   5   8      366.84      358.72     42.45 o 
   2   5   8       14.48       13.43     41.75 o 
   3   5   8      305.68      276.72     54.72 o 
   4   5   8       83.37       44.08     65.78 o 
   5   5   8      397.71      511.46     96.70 o 
   6   5   8      373.15      346.53    109.28 o 
   7   5   8       37.25       80.75    101.32 o 
   8   5   8       17.47        0.12    110.56 o 
   0   6   8       30.02       14.78     25.69 o 
   1   6   8     6524.97     6546.75    113.51 o 
   2   6   8    14964.34    15032.15    180.79 o 
   3   6   8     2897.34     3228.19    106.29 o 
   4   6   8     3804.90     4152.88    130.35 o 
   5   6   8      121.39      254.49     90.92 o 
   6   6   8      890.60     1208.75    118.82 o 
   7   6   8       34.28        0.08    100.16 o 
   8   6   8      179.39      155.45    115.64 o 
   1   7   8     1310.05     1264.17     61.78 o 
   2   7   8       70.76        0.04     46.92 o 
   3   7   8       96.53        0.04     60.03 o 
   4   7   8       15.60       25.57     58.79 o 
   5   7   8      187.94      179.44     87.08 o 
   6   7   8       13.01       48.00     96.82 o 
   7   7   8      226.74      264.73     99.50 o 
   8   7   8      158.77      133.22    122.39 o 
   0   8   8     4219.80     4429.76     75.79 o 
   1   8   8     2706.44     3240.14     96.43 o 
   2   8   8     5509.08     6015.58    131.63 o 
   3   8   8      433.20      439.63     63.80 o 
   4   8   8     1725.14     2030.15    107.22 o 
   5   8   8      210.53      392.13     88.71 o 
   6   8   8     1491.63     1775.89    145.02 o 
   7   8   8        2.22      151.61     78.58 o 
   1   9   8      303.19      437.14     61.43 o 
   2   9   8     2317.50     2622.20    110.21 o 
   3   9   8       46.41      101.90     57.63 o 
   4   9   8        5.19        0.04     73.81 o 
   5   9   8        1.79       36.17     78.12 o 
   6   9   8        9.83        0.08    105.20 o 
   7   9   8       55.29       58.75    104.04 o 
   0  10   8     3115.68     2589.10     98.53 o 
   1  10   8     1510.02     1944.35     91.00 o 
   2  10   8     1234.50     1172.62     99.30 o 
   3  10   8       56.28       21.46     71.79 o 
   4  10   8      258.86      314.44     92.90 o 
   5  10   8        0.02       34.77     76.21 o 
   6  10   8      212.99      240.17    102.45 o 
   7  10   8       10.11       73.07     98.45 o 
   1  11   8      186.47      130.35     65.19 o 
   2  11   8      368.10      452.28     76.68 o 
   3  11   8      184.20      282.12     62.32 o 
   4  11   8       94.26        0.08     87.00 o 
   5  11   8      542.25      438.42    105.12 o 
   6  11   8      102.97        0.08    111.91 o 
   7  11   8      205.38      274.04    120.34 o 
   0  12   8     4791.13     3581.74    164.73 o 
   2  12   8      728.38      910.57     94.18 o 
   3  12   8      339.77      242.46     79.75 o 
   4  12   8     1355.82     1676.32    127.63 o 
   5  12   8       64.91       76.95     91.35 o 
   6  12   8      233.41      285.53    103.69 o 
   1  13   8      220.82        0.04    123.28 o 
   2  13   8      203.42      176.60     73.58 o 
   3  13   8       43.59       23.63     78.12 o 
   4  13   8        0.59        0.08     82.50 o 
   5  13   8      351.91      464.81    101.44 o 
   6  13   8       31.07        0.12    102.72 o 
   1  14   8        4.16        0.08     69.11 o 
   2  14   8      381.82      259.96     88.09 o 
   3  14   8      688.21      886.39    120.53 o 
   4  14   8      459.85      613.24     99.92 o 
   5  14   8       56.63       23.36     93.44 o 
   6  14   8      210.68        4.31    137.22 o 
   1  15   8        3.93       22.97     67.29 o 
   2  15   8        9.78        0.08     79.32 o 
   3  15   8      254.62      345.29     95.23 o 
   4  15   8      128.39        0.08    112.26 o 
   5  15   8       92.43       45.21     99.07 o 
   1  16   8      138.75        0.08    106.02 o 
   3  16   8        1.52        0.08     96.90 o 
   4  16   8      171.25      207.26    124.91 o 
   5  16   8        1.41        8.69     98.26 o 
   1  17   8        0.20        0.12     83.35 o 
   2  17   8      220.98        0.08    135.63 o 
   3  17   8       95.70        0.12     99.07 o 
   4  17   8      136.29      224.76     76.21 o 
   0  18   8        9.94        0.16     59.10 o 
   1  18   8       21.40        0.12     84.75 o 
   2  18   8      821.68        0.04    256.66 o 
   3  18   8       52.95      148.39     78.89 o 
   1  19   8        0.14        0.12    109.24 o 
   2  19   8       79.51        0.12    109.28 o 
   0  20   8      153.38        0.12    120.61 o 
   1   1   9    11468.31    12214.61     64.49 o 
   8   1   9      380.81      103.61    110.98 o 
   0   2   9      408.76      340.94     31.01 o 
   1   2   9    17697.15    18301.51    107.18 o 
   2   2   9     2073.82     2209.47     73.69 o 
   3   2   9     2556.30     1520.51    154.76 o 
   5   2   9       57.04        0.04     72.41 o 
   6   2   9       65.47      130.31     88.98 o 
   8   2   9       41.76      100.16    109.35 o 
   1   3   9    13983.94    13570.58    140.48 o 
   2   3   9      838.07      855.85     55.45 o 
   3   3   9     4731.54     5526.67    117.85 o 
   4   3   9      404.98      461.40     82.38 o 
   6   3   9      101.04       11.76    111.49 o 
   7   3   9       51.85       58.60     95.42 o 
   8   3   9      124.25       20.22    113.31 o 
   0   4   9     4068.72     3552.99     55.84 o 
   1   4   9      706.41      708.20     47.23 o 
   2   4   9     3130.05     2998.07     84.01 o 
   4   4   9      366.94      338.50     70.12 o 
   5   4   9      408.27      558.72     97.29 o 
   6   4   9      525.21      376.61    119.37 o 
   7   4   9      367.02      391.04    120.53 o 
   8   4   9        5.81       73.73    106.64 o 
   1   5   9     7966.94     7637.73    115.76 o 
   2   5   9      597.50      515.18     56.46 o 
   3   5   9     2364.90     2359.33     91.70 o 
   5   5   9     5901.01     5745.42    174.51 o 
   6   5   9      859.15     1183.64    117.11 o 
   7   5   9      736.16      706.96    142.49 o 
   8   5   9      507.66      503.66    138.73 o 
   0   6   9      823.78      805.68     40.12 o 
   1   6   9     3867.36     3712.83     89.52 o 
   2   6   9      925.20      940.30     67.21 o 
   3   6   9        0.73        1.82     47.23 o 
   4   6   9       68.76       56.31     68.53 o 
   5   6   9       11.77       24.29     80.02 o 
   6   6   9        0.52       47.15     77.96 o 
   7   6   9       51.51       21.77    109.20 o 
   8   6   9       37.66       80.64    102.99 o 
   1   7   9     2074.35     1678.30     75.09 o 
   2   7   9     2746.85     2713.05     99.69 o 
   3   7   9      561.49      518.91     55.72 o 
   4   7   9      108.63      139.89     75.67 o 
   5   7   9     1249.58     1552.80    123.48 o 
   6   7   9      882.31      973.28    121.85 o 
   7   7   9      155.32      271.44     96.47 o 
   8   7   9      177.65      203.92    127.05 o 
   0   8   9      829.70      741.42     44.98 o 
   1   8   9        9.31        8.07     47.73 o 
   2   8   9       77.33        0.04     59.80 o 
   3   8   9      830.08      921.75     81.18 o 
   4   8   9      266.03      195.27     75.83 o 
   5   8   9      260.26      301.52     87.00 o 
   6   8   9      287.28      218.24    110.60 o 
   7   8   9       16.56       69.00     80.17 o 
   1   9   9     4601.02     5061.51    124.72 o 
   2   9   9        7.87        1.98     51.49 o 
   3   9   9     4454.13     4782.73    153.13 o 
   4   9   9     1048.11     1254.81     92.63 o 
   5   9   9      503.42      636.29    103.22 o 
   6   9   9       14.75        0.08     92.09 o 
   7   9   9      280.42      300.98     95.85 o 
   0  10   9      834.44      901.37     53.05 o 
   1  10   9     1395.79     1473.02     92.12 o 
   2  10   9     1614.97     1981.95    106.99 o 
   3  10   9       68.03       87.47     68.14 o 
   4  10   9      237.84      227.21     74.78 o 
   5  10   9      192.20      182.81     85.88 o 
   6  10   9        7.75       39.89     93.99 o 
   7  10   9        1.50        0.12    101.98 o 
   1  11   9     2721.44     2828.41    127.79 o 
   2  11   9      150.61      132.87     62.44 o 
   3  11   9      651.88      804.32     79.98 o 
   4  11   9      258.65      345.29     86.03 o 
   5  11   9      336.71      400.55    102.60 o 
   6  11   9      197.14      340.60     87.93 o 
   7  11   9      601.10      770.64    123.48 o 
   0  12   9       64.33       32.44     54.56 o 
   1  12   9      121.24       27.59     69.46 o 
   2  12   9       13.55        0.08     65.81 o 
   3  12   9      247.62      260.66     75.36 o 
   4  12   9       17.73        0.08     89.06 o 
   5  12   9      237.66      318.83     82.35 o 
   6  12   9       16.89       11.84     99.46 o 
   2  13   9       35.27       51.73     67.68 o 
   3  13   9     1248.39     1311.55    125.81 o 
   4  13   9      101.85      107.45     88.36 o 
   5  13   9        7.72      134.38     68.41 o 
   6  13   9       46.11      161.39     76.18 o 
   0  14   9       77.18        0.08     59.84 o 
   1  14   9       64.25        0.08     79.75 o 
   2  14   9      292.90      164.22     94.84 o 
   3  14   9      207.60      362.68     89.25 o 
   4  14   9       37.93       49.94     84.01 o 
   5  14   9       19.97        0.12     97.67 o 
   6  14   9       30.37      147.46     86.07 o 
   1  15   9      337.42        0.04    158.83 o 
   2  15   9       60.59        0.08     97.60 o 
   3  15   9      499.17      552.01    103.49 o 
   4  15   9        0.33        0.08     93.60 o 
   5  15   9      177.57      186.89     89.56 o 
   1  16   9       41.01        0.08     76.49 o 
   2  16   9       40.66        0.08     99.23 o 
   3  16   9      429.76      377.11    117.66 o 
   4  16   9       96.84        0.08    106.99 o 
   5  16   9      207.63      293.76    110.67 o 
   1  17   9      649.02        0.04    171.68 o 
   2  17   9        0.14        0.12     84.01 o 
   3  17   9      111.24        0.08    121.58 o 
   4  17   9        0.53        0.12    100.93 o 
   0  18   9      136.78       27.78     69.85 o 
   1  18   9      105.25        0.12     97.13 o 
   2  18   9      129.49        0.08    126.62 o 
   3  18   9       27.87        0.12    104.04 o 
   1  19   9      456.20        0.08    177.81 o 
   2  19   9       16.38        0.12    107.41 o 
   0   0  10       89.32      124.29     26.78 o 
   1   0  10    12268.34    11246.41    108.62 o 
   7   0  10      329.71        0.08    115.45 o 
   8   0  10      470.18        0.08    124.22 o 
   1   1  10     2799.70     2732.06     52.74 o 
   3   1  10       33.36        0.04     77.07 o 
   4   1  10       24.38        0.04     70.59 o 
   5   1  10      159.53        0.04     79.28 o 
   6   1  10        1.16       64.30     90.18 o 
   7   1  10       39.52        0.08    118.28 o 
   8   1  10        4.03       60.46    102.41 o 
   0   2  10    14080.43    12475.26     95.19 o 
   1   2  10     6281.47     6406.01     70.47 o 
   2   2  10     2608.82     2582.54     74.78 o 
   3   2  10     2394.87     1825.02    132.64 o 
   5   2  10       90.34        0.04     98.99 o 
   8   2  10      377.68      113.51    110.87 o 
   1   3  10       18.71        6.60     38.77 o 
   2   3  10      934.95     1139.41     56.00 o 
   3   3  10     1750.82     1752.77     82.50 o 
   4   3  10     1483.49     1223.26    103.11 o 
   5   3  10      150.26        0.04     95.93 o 
   6   3  10      704.63      161.16    146.96 o 
   7   3  10      239.62      160.73    110.83 o 
   8   3  10      137.38        0.12    114.09 o 
   0   4  10     2871.33     2530.93     53.28 o 
   1   4  10      173.57      192.01     39.70 o 
   2   4  10     6569.90     6326.11    116.22 o 
   3   4  10      748.76      706.14     71.63 o 
   4   4  10     2157.28     2622.71    106.02 o 
   5   4  10       68.85      100.70     69.69 o 
   7   4  10       78.48      102.64    111.29 o 
   8   4  10      196.41      244.44    113.39 o 
   1   5  10      181.81      111.88     45.60 o 
   2   5  10     3053.20     3344.91     93.60 o 
   3   5  10      961.59     1113.10     72.61 o 
   4   5  10       99.27        6.64     78.50 o 
   5   5  10      459.58      725.93     77.18 o 
   6   5  10     1042.38     1063.19    118.43 o 
   7   5  10       57.02      201.63     98.33 o 
   8   5  10        0.14       25.26    113.43 o 
   0   6  10     8233.85     8066.84     88.67 o 
   1   6  10     8468.51     8388.73    134.65 o 
   2   6  10     5913.14     5922.41    129.84 o 
   3   6  10     2048.50     2012.84     89.56 o 
   4   6  10     1344.98     1438.05     90.96 o 
   5   6  10      245.10      192.63     94.53 o 
   6   6  10     1782.13     2472.22    144.05 o 
   7   6  10      400.14      389.65    114.83 o 
   8   6  10      469.74      471.87    125.81 o 
   1   7  10      145.06       47.46     49.63 o 
   2   7  10      251.63      295.39     55.14 o 
   3   7  10      287.16      242.69     68.30 o 
   4   7  10       50.01        4.85     69.15 o 
   5   7  10      142.18      237.37     71.40 o 
   6   7  10        7.79       72.45     87.89 o 
   7   7  10        9.79        0.08    100.39 o 
   0   8  10     2553.60     2604.08     61.78 o 
   1   8  10      926.84     1024.11     63.10 o 
   2   8  10     2421.36     2826.82     96.55 o 
   3   8  10      623.67      390.97     78.50 o 
   4   8  10      228.33      155.96     79.28 o 
   5   8  10     1104.25     1141.04    113.97 o 
   6   8  10     1293.31     1195.67    144.16 o 
   7   8  10        3.22      139.62     85.53 o 
   1   9  10        0.53       85.92     46.49 o 
   2   9  10      225.23      205.36     62.79 o 
   3   9  10      428.82      424.34     69.69 o 
   4   9  10      214.03      210.64     76.29 o 
   5   9  10      951.38     1088.53    101.75 o 
   6   9  10      102.71      162.56     95.89 o 
   7   9  10      200.50      144.24    114.44 o 
   0  10  10     1835.82     1564.17     61.12 o 
   1  10  10       65.67       37.84     57.35 o 
   2  10  10      885.38     1105.41     78.31 o 
   3  10  10       66.84       32.25     62.98 o 
   4  10  10     1176.36     1362.81    106.02 o 
   5  10  10        8.81        0.08     93.52 o 
   6  10  10      151.94      367.60     88.52 o 
   7  10  10        2.68       70.51     89.64 o 
   1  11  10       26.21       21.69     54.83 o 
   2  11  10      750.04      717.51     85.64 o 
   3  11  10        4.65        0.08     76.49 o 
   4  11  10      183.59      145.37     78.85 o 
   5  11  10       25.45       23.90     77.65 o 
   6  11  10       39.63       53.67     87.74 o 
   7  11  10      289.58      335.71    121.58 o 
   0  12  10     2965.80     2152.00    130.74 o 
   1  12  10      295.45      307.96     75.48 o 
   2  12  10       31.46       74.55     54.48 o 
   3  12  10      552.21      519.33     85.72 o 
   4  12  10     2104.18     2106.55    156.19 o 
   5  12  10      442.03      517.24     99.92 o 
   6  12  10      209.21      236.09     97.94 o 
   1  13  10       25.53        0.08     62.05 o 
   2  13  10       94.04       69.27     69.27 o 
   3  13  10      285.79      222.74     99.50 o 
   4  13  10      152.61      190.85     93.09 o 
   5  13  10        1.63        0.12     82.66 o 
   6  13  10       15.56       41.87     95.50 o 
   0  14  10     3209.85     2420.57    164.30 o 
   1  14  10      261.43        0.04    120.88 o 
   2  14  10      460.99      447.23     87.93 o 
   3  14  10      558.85      374.82    124.76 o 
   4  14  10      245.92      383.48     89.80 o 
   5  14  10       95.65        7.99    104.81 o 
   6  14  10      166.08      381.19     89.49 o 
   1  15  10       16.62       26.66     67.52 o 
   2  15  10       37.74        3.22     86.03 o 
   3  15  10        9.61        0.08     82.38 o 
   4  15  10       19.65        0.12     85.88 o 
   5  15  10      158.43      243.78     94.72 o 
   0  16  10     1184.20      710.22    121.03 o 
   1  16  10        1.42        0.08     80.06 o 
   3  16  10       27.92        0.12     90.77 o 
   4  16  10      198.68      326.16    113.12 o 
   5  16  10       27.98      146.22     84.40 o 
   1  17  10       16.85        0.08     93.56 o 
   2  17  10       60.86        0.08    119.99 o 
   3  17  10        2.30       11.84     72.18 o 
   4  17  10       44.92        0.12    102.14 o 
   0  18  10       14.83        0.16     57.51 o 
   1  18  10       36.62        0.12     88.01 o 
   2  18  10      568.17        0.04    234.93 o 
   3  18  10      181.56        0.08    145.09 o 
   1  19  10        0.82       47.23     75.94 o 
   2  19  10        6.50       25.30     83.90 o 
   1   1  11     4587.68     4512.30     64.11 o 
   8   1  11      104.00      147.00     89.99 o 
   0   2  11      434.41      424.57     35.00 o 
   1   2  11     8066.95     8469.18     82.69 o 
   2   2  11     1937.88     2042.99     72.33 o 
   3   2  11     2110.31     1695.33    110.01 o 
   5   2  11      132.06        0.04     87.27 o 
   6   2  11      105.09        0.04    104.15 o 
   7   2  11       17.05      102.02     92.32 o 
   8   2  11       34.56        0.08    120.18 o 
   1   3  11     4188.99     4152.81     91.97 o 
   2   3  11     1270.82     1381.82     68.57 o 
   3   3  11    10266.59    12454.03    185.06 o 
   4   3  11      438.76      616.81     82.69 o 
   5   3  11     1215.83      981.00    127.79 o 
   6   3  11      742.00      127.71    145.56 o 
   7   3  11      911.99      230.50    167.29 o 
   8   3  11        0.05        0.12    108.89 o 
   0   4  11      278.39      249.56     31.39 o 
   1   4  11      122.86       89.76     41.75 o 
   2   4  11     2650.76     2797.37     88.52 o 
   3   4  11       60.09       26.62     56.19 o 
   4   4  11     1921.57     2073.49    104.08 o 
   5   4  11      117.14      237.72     73.77 o 
   6   4  11      222.55      139.27    105.20 o 
   7   4  11      191.54      114.94    109.66 o 
   8   4  11      112.45      192.90     98.92 o 
   1   5  11     6636.67     6194.56    114.67 o 
   2   5  11      406.49      403.38     46.57 o 
   3   5  11     2809.12     2640.17    104.43 o 
   4   5  11        1.63        0.04     59.37 o 
   5   5  11     1106.94      997.38    102.29 o 
   6   5  11        4.51        0.08     84.48 o 
   7   5  11     1884.59     1932.55    164.57 o 
   8   5  11      449.05      643.32    121.31 o 
   0   6  11     1032.67      910.76     41.95 o 
   1   6  11      125.33       97.21     45.09 o 
   2   6  11      100.96      257.90     41.44 o 
   3   6  11       15.84        0.04     57.12 o 
   4   6  11      840.83      940.64     82.31 o 
   5   6  11       12.40       14.05     81.69 o 
   6   6  11      472.48      415.88    104.15 o 
   7   6  11       17.64       89.49     95.35 o 
   8   6  11        0.07        4.35    118.98 o 
   1   7  11     6221.24     6212.75    129.42 o 
   2   7  11       67.84       23.01     46.92 o 
   3   7  11      475.14      400.28     81.06 o 
   4   7  11      430.83      425.19     72.95 o 
   6   7  11     1369.14     1503.44    127.01 o 
   7   7  11      147.32      141.25    100.78 o 
   0   8  11     2748.95     2984.80     70.12 o 
   1   8  11     1731.63     2006.36     87.97 o 
   2   8  11     2438.98     2369.58     94.88 o 
   3   8  11      836.02      814.95     76.21 o 
   4   8  11     1078.98     1130.25     86.46 o 
   5   8  11       32.46        0.04     98.72 o 
   6   8  11      121.41      256.08    104.62 o 
   7   8  11       21.44        0.12    101.63 o 
   1   9  11     1882.09     1947.22     82.35 o 
   2   9  11        5.72        0.04     69.15 o 
   3   9  11     2518.04     3274.68    123.48 o 
   4   9  11       14.48       55.18     66.98 o 
   5   9  11     1134.07     1424.78    121.38 o 
   6   9  11      361.74      523.83     99.96 o 
   7   9  11      141.26      146.10    111.57 o 
   0  10  11      811.20      716.97     52.89 o 
   1  10  11      944.26     1041.89     74.47 o 
   2  10  11     1438.29     1600.53    106.44 o 
   3  10  11      131.07      210.87     67.83 o 
   4  10  11        2.88        0.08     78.70 o 
   5  10  11        2.47      119.25     73.03 o 
   6  10  11       61.11       70.86     90.49 o 
   7  10  11       18.11        4.19    105.43 o 
   1  11  11      965.03      929.58     86.92 o 
   2  11  11      182.63      228.99     76.80 o 
   3  11  11      572.63      733.93     88.09 o 
   4  11  11       76.93      181.96     75.52 o 
   5  11  11      529.20      537.92    111.14 o 
   6  11  11       87.69       69.93     94.22 o 
   7  11  11      498.86      674.90    119.64 o 
   0  12  11     1454.31     1379.81     96.28 o 
   1  12  11       94.10      110.63     58.25 o 
   2  12  11      577.64      551.74     85.14 o 
   3  12  11       42.79        0.08     81.22 o 
   4  12  11      143.98      176.41     81.61 o 
   5  12  11       64.95      153.17     90.18 o 
   6  12  11       24.44        0.12     90.11 o 
   1  13  11      782.48      262.36    121.03 o 
   2  13  11      634.45      918.29     91.31 o 
   3  13  11     1734.27     2255.26    142.53 o 
   4  13  11      273.52      481.34     84.05 o 
   5  13  11       64.84      118.90     86.69 o 
   6  13  11       35.64       55.10     91.23 o 
   0  14  11       63.30       27.13     56.19 o 
   1  14  11      195.07        0.04    115.49 o 
   2  14  11      306.00      534.31     77.73 o 
   3  14  11       26.55       33.14     79.78 o 
   4  14  11       20.65      106.48     89.87 o 
   5  14  11        7.58        0.12     91.08 o 
   2  15  11      606.27      247.58    139.97 o 
   3  15  11      664.62      882.67    106.52 o 
   4  15  11       74.19      225.93     76.72 o 
   5  15  11      168.46      174.51     88.36 o 
   0  16  11      395.05      104.70    103.88 o 
   1  16  11       10.09        0.08     82.81 o 
   2  16  11       53.76        0.08     99.03 o 
   3  16  11       17.24       97.83     79.43 o 
   4  16  11       25.35      152.82     93.91 o 
   2  17  11        2.84        0.12     87.04 o 
   3  17  11      108.39       64.15    101.86 o 
   4  17  11        0.84       30.66     72.92 o 
   0  18  11       11.02       49.71     57.66 o 
   1  18  11        5.95       37.25     84.98 o 
   2  18  11       30.65        0.08    111.29 o 
   3  18  11       36.21       29.80     91.12 o 
   1  19  11      244.10        0.08    163.88 o 
   2  19  11        3.60        0.16     86.54 o 
   0   0  12     5932.97     6121.52     71.05 o 
   1   0  12     1301.39     1450.59     47.11 o 
   3   0  12        2.63        0.04     55.38 o 
   5   0  12        4.56        0.04     74.93 o 
   8   0  12      319.96      103.30     92.86 o 
   1   1  12     4794.02     5209.13     71.44 o 
   3   1  12      469.19        0.00    127.79 o 
   4   1  12       41.13       10.40     64.53 o 
   5   1  12      156.88       92.78     73.61 o 
   6   1  12      259.20        0.08     93.95 o 
   7   1  12       34.14        0.08    117.19 o 
   8   1  12       52.99        0.12    114.67 o 
   0   2  12    25875.41    23418.36    140.59 o 
   1   2  12     5918.56     6169.18     76.87 o 
   2   2  12     5300.53     4920.49    110.17 o 
   3   2  12       57.48       51.88     65.66 o 
   5   2  12       87.40        0.04     88.71 o 
   6   2  12      307.21        0.08    101.24 o 
   7   2  12      233.17        3.57    105.47 o 
   8   2  12      179.30       91.54    108.69 o 
   1   3  12       92.03       39.43     41.25 o 
   2   3  12      262.34      262.09     50.18 o 
   3   3  12     6283.53     6985.56    150.60 o 
   4   3  12        0.15        0.04     72.22 o 
   5   3  12        2.59       63.49     67.68 o 
   7   3  12      409.70      173.23    134.93 o 
   8   3  12      120.97        0.08    121.97 o 
   0   4  12    14258.72    13639.81    116.88 o 
   1   4  12        3.18        0.04     46.02 o 
   2   4  12     6056.91     5597.84    121.66 o 
   3   4  12      107.06      188.17     55.72 o 
   4   4  12      723.37      702.92     87.58 o 
   5   4  12      109.92      200.24     68.65 o 
   6   4  12      990.97     1145.46    130.62 o 
   7   4  12       58.88       76.68    105.20 o 
   8   4  12      886.15      888.37    162.91 o 
   1   5  12       73.02        0.04     51.65 o 
   2   5  12      305.75      352.08     50.80 o 
   3   5  12      216.89      131.12     54.13 o 
   4   5  12       29.33        0.04     78.23 o 
   5   5  12       47.07       75.09     71.29 o 
   6   5  12       89.66        9.70     95.27 o 
   7   5  12      125.83      222.67    105.59 o 
   8   5  12      156.75       21.58    131.98 o 
   0   6  12      343.45      365.63     36.87 o 
   1   6  12     2660.66     2532.17     82.00 o 
   2   6  12     3214.78     3029.78    101.94 o 
   3   6  12     1569.18     1463.90     87.51 o 
   4   6  12      581.54      589.38     88.55 o 
   5   6  12       11.16       83.35     72.06 o 
   6   6  12     2472.79     2802.10    142.96 o 
   7   6  12      378.42      495.93    114.28 o 
   1   7  12        7.92        0.04     54.95 o 
   2   7  12        8.65        0.04     53.01 o 
   3   7  12        0.02       40.86     48.08 o 
   4   7  12       88.60      114.75     61.70 o 
   5   7  12      471.86      482.86    102.49 o 
   6   7  12      386.26      545.26    102.80 o 
   7   7  12        9.15       27.13     93.06 o 
   0   8  12     3743.59     3849.77     80.33 o 
   1   8  12     2059.28     1996.85     87.27 o 
   2   8  12     5165.68     5345.18    143.66 o 
   3   8  12     1284.94     1464.87     93.25 o 
   4   8  12      128.82      252.00     58.98 o 
   5   8  12      900.51      842.66    116.42 o 
   6   8  12      865.63      802.50    119.75 o 
   7   8  12       67.71      171.48     88.59 o 
   1   9  12      115.76      224.72     55.45 o 
   2   9  12      113.05       40.63     70.90 o 
   3   9  12      525.97      432.29     92.59 o 
   4   9  12      632.31      679.99     92.75 o 
   5   9  12     1135.32     1223.23    125.81 o 
   6   9  12      257.50      324.53     99.81 o 
   7   9  12      152.02      123.44    108.07 o 
   0  10  12     1771.38     1576.16     67.68 o 
   1  10  12      196.72      154.33     64.92 o 
   2  10  12     3813.83     4202.13    151.73 o 
   3  10  12       10.65      130.19     54.64 o 
   4  10  12     1713.02     1943.69    118.40 o 
   5  10  12        6.23        0.08     93.06 o 
   6  10  12      186.90      253.63    110.17 o 
   7  10  12       27.07        0.12    104.00 o 
   1  11  12      164.27       20.57     72.22 o 
   2  11  12       34.27        0.08     67.02 o 
   3  11  12      214.36      164.03     80.52 o 
   4  11  12       21.12       15.72     81.10 o 
   5  11  12       27.68        3.53     92.86 o 
   6  11  12       13.42        3.96     89.06 o 
   0  12  12      700.82      609.79     71.56 o 
   1  12  12      856.94     1087.25     97.13 o 
   2  12  12      912.72     1013.48     99.38 o 
   3  12  12      789.81      778.28     93.09 o 
   4  12  12     1814.04     1866.70    158.56 o 
   5  12  12      720.17      796.71    105.78 o 
   6  12  12      198.67        0.08    117.97 o 
   1  13  12       95.45       50.49     81.84 o 
   2  13  12       37.19        0.08     73.30 o 
   3  13  12      132.33      161.51     87.93 o 
   4  13  12      173.32      147.97    102.83 o 
   5  13  12       13.43        0.08     98.10 o 
   6  13  12       68.15      107.41    102.10 o 
   0  14  12     1271.73      969.28    120.72 o 
   2  14  12      303.65      476.57     76.02 o 
   3  14  12      769.08      768.93    130.08 o 
   4  14  12      447.39      634.31     97.29 o 
   5  14  12      167.07      213.00     99.69 o 
   1  15  12       30.39        0.08     90.34 o 
   2  15  12        2.22       33.18     71.09 o 
   3  15  12        0.79      111.26     73.65 o 
   4  15  12       47.89      209.55     83.24 o 
   5  15  12      151.88      340.79     87.23 o 
   0  16  12      865.00      616.39    109.00 o 
   1  16  12       30.09        0.08     89.72 o 
   2  16  12      102.48      138.42     83.16 o 
   3  16  12       99.01       99.30     83.32 o 
   4  16  12      291.51      448.20    115.99 o 
   1  17  12        8.05       21.19     82.54 o 
   2  17  12        2.26        0.12     90.84 o 
   3  17  12        0.50      113.82     66.55 o 
   4  17  12        8.18       44.35     88.79 o 
   0  18  12      193.10       91.12     68.72 o 
   1  18  12      288.45        0.08    151.77 o 
   2  18  12      628.45        0.04    228.87 o 
   3  18  12       94.77       73.42    107.26 o 
   1  19  12        0.36       16.14     88.86 o 
   1   1  13     3022.59     3129.66     60.50 o 
   2   1  13      279.38      229.15     61.66 o 
   4   1  13       80.66       79.59     63.72 o 
   8   1  13      262.12        0.08    124.06 o 
   0   2  13     5673.24     5227.48     79.24 o 
   1   2  13     5555.38     5631.91     77.15 o 
   2   2  13     2909.25     3245.61     87.00 o 
   3   2  13       80.95       50.64     58.56 o 
   5   2  13      169.00        0.04    107.37 o 
   6   2  13        2.56       31.32     77.30 o 
   7   2  13      219.35        0.08    107.03 o 
   8   2  13       41.88       29.53    104.04 o 
   1   3  13     2408.32     2242.72     73.77 o 
   2   3  13       25.05       70.39     42.38 o 
   3   3  13     4186.43     4807.10    127.94 o 
   4   3  13       73.14      167.41     57.43 o 
   5   3  13     2569.89     2210.98    191.16 o 
   6   3  13       20.13        0.08    104.85 o 
   7   3  13      844.57      330.47    149.13 o 
   8   3  13        7.16        0.12    117.43 o 
   0   4  13       36.72        0.04     37.25 o 
   1   4  13     5188.29     5285.58    112.07 o 
   2   4  13      184.66      102.33     48.86 o 
   3   4  13        0.38       11.53     50.68 o 
   4   4  13     2938.14     3427.92    137.33 o 
   5   4  13        2.53        0.08     78.50 o 
   6   4  13      405.54      438.07    108.07 o 
   7   4  13       36.65      193.06     88.01 o 
   8   4  13      168.95       25.88    123.17 o 
   1   5  13     5290.73     5285.42    115.45 o 
   2   5  13        2.93        6.75     43.42 o 
   3   5  13     1334.17     1220.01     83.78 o 
   4   5  13       41.91       86.73     60.77 o 
   5   5  13      476.58      518.79     95.03 o 
   6   5  13      424.81      602.03    102.06 o 
   7   5  13      820.88      773.51    125.42 o 
   0   6  13     1111.38     1067.69     47.46 o 
   1   6  13        6.15       32.56     50.91 o 
   2   6  13      205.60      171.75     56.46 o 
   3   6  13      217.69      155.45     60.30 o 
   4   6  13      269.21      142.88     79.94 o 
   5   6  13       34.49        0.08     90.07 o 
   6   6  13      174.54       67.44    103.96 o 
   7   6  13        0.15        0.08    109.94 o 
   1   7  13     6540.11     6739.65    142.69 o 
   2   7  13       32.26        0.04     60.54 o 
   3   7  13     1225.96     1229.75     83.86 o 
   4   7  13      330.95      377.38     68.53 o 
   5   7  13     2729.69     3362.22    157.28 o 
   6   7  13      741.00     1000.09    124.14 o 
   7   7  13      654.34      736.10    110.44 o 
   0   8  13     1958.71     1864.91     64.11 o 
   1   8  13     2116.57     2336.59     98.37 o 
   2   8  13      360.76      534.35     69.77 o 
   3   8  13      396.93      412.89     66.94 o 
   4   8  13      708.56      714.95     98.37 o 
   5   8  13      169.18       53.78    104.85 o 
   6   8  13      153.83      258.02    111.72 o 
   7   8  13       33.27       44.55     89.72 o 
   1   9  13     1283.98     1368.59     83.39 o 
   2   9  13       25.05        0.04     64.77 o 
   3   9  13     1609.84     1904.96    112.77 o 
   4   9  13      292.24      294.77     78.19 o 
   5   9  13     1558.64     2098.13    137.64 o 
   6   9  13      278.53      486.08     96.12 o 
   7   9  13      106.83      263.10     91.77 o 
   0  10  13     1347.22     1455.98     61.97 o 
   1  10  13       40.77       76.37     49.52 o 
   2  10  13     1383.32     1732.39     98.64 o 
   3  10  13      103.96        0.04     83.98 o 
   4  10  13       30.33       33.49     85.60 o 
   5  10  13       32.15       89.41     79.63 o 
   6  10  13       34.44        0.08     98.88 o 
   7  10  13        1.77        0.12    107.53 o 
   1  11  13      964.81      989.93     91.12 o 
   2  11  13       77.15      135.97     74.04 o 
   3  11  13     1048.05     1042.00    102.49 o 
   4  11  13       47.18        0.08     89.17 o 
   5  11  13     1793.44     2212.80    153.28 o 
   6  11  13        4.74        0.12     94.80 o 
   0  12  13       23.68      106.06     42.38 o 
   1  12  13      907.38      895.59    104.43 o 
   2  12  13       41.59        0.08     74.97 o 
   3  12  13       15.67       54.64     61.35 o 
   4  12  13       89.99      122.12     93.33 o 
   5  12  13       13.44       33.95     80.75 o 
   6  12  13        4.69       95.97     81.65 o 
   1  13  13      844.80      840.25    110.75 o 
   2  13  13      140.91      176.99     75.79 o 
   3  13  13     1200.39     1396.03    132.91 o 
   4  13  13      436.56      602.77     89.17 o 
   5  13  13      239.36      328.53     91.39 o 
   6  13  13      120.66       69.73    113.35 o 
   0  14  13      399.11      330.51     75.90 o 
   1  14  13      432.54      251.11    116.26 o 
   2  14  13      329.66      546.38     91.15 o 
   3  14  13       14.45       17.15     82.38 o 
   4  14  13       45.38       79.71    107.41 o 
   5  14  13        0.02      253.63     64.57 o 
   2  15  13      270.31      378.39     86.26 o 
   3  15  13      913.32      997.69    113.39 o 
   4  15  13      102.20       76.33    106.99 o 
   5  15  13       73.64       83.16     94.80 o 
   0  16  13       49.01        0.12     74.39 o 
   1  16  13       21.89        0.08     85.60 o 
   2  16  13      205.10       93.91    102.56 o 
   3  16  13        1.19      104.81     76.37 o 
   4  16  13      101.92      352.90     83.24 o 
   1  17  13      283.89        0.08    153.05 o 
   2  17  13       10.98       27.01     70.82 o 
   3  17  13      249.42      408.58    111.41 o 
   0  18  13       45.35        0.16     69.42 o 
   1  18  13        9.35       30.70     89.87 o 
   2  18  13       43.64       61.74     99.54 o 
   0   0  14      898.99      879.84     38.61 o 
   1   0  14    11508.23    13155.79    118.90 o 
   3   0  14       15.86        0.04     49.40 o 
   7   0  14      399.27       36.83    111.14 o 
   1   1  14     2546.89     2682.47     58.87 o 
   2   1  14      294.95      346.26     47.30 o 
   5   1  14      256.02      125.26     82.42 o 
   6   1  14       83.24       76.29     98.22 o 
   7   1  14      163.07        0.08    111.88 o 
   8   1  14        3.93        0.12    122.86 o 
   0   2  14     3285.88     3158.65     64.34 o 
   1   2  14     6073.82     6240.27     85.14 o 
   2   2  14      800.46      702.65     61.31 o 
   3   2  14      519.73      473.23     67.44 o 
   5   2  14        3.26        0.04     93.64 o 
   6   2  14       96.64      172.84     81.84 o 
   7   2  14      382.41        0.08    112.46 o 
   8   2  14      315.44      313.12    100.86 o 
   1   3  14     1199.29     1287.45     74.47 o 
   2   3  14      469.58      485.07     56.69 o 
   3   3  14     3886.09     3800.68    119.83 o 
   4   3  14      428.00      426.01     85.10 o 
   5   3  14      777.38      664.27    126.93 o 
   6   3  14       88.48        0.08    102.17 o 
   7   3  14      714.92      302.88    156.93 o 
   8   3  14      178.49        0.12    112.50 o 
   0   4  14    16119.88    14906.03    130.85 o 
   1   4  14     1167.50      993.89     73.03 o 
   2   4  14     3989.59     3501.73    108.81 o 
   3   4  14     1461.52     1425.79     86.89 o 
   4   4  14     2300.35     2621.46    115.87 o 
   5   4  14      526.06      689.61     89.76 o 
   6   4  14     1330.28     1533.63    135.55 o 
   7   4  14       49.87       83.16     94.30 o 
   1   5  14      653.96      678.55     54.33 o 
   2   5  14      111.74      195.97     42.92 o 
   3   5  14       62.03       85.41     51.49 o 
   4   5  14      190.06       72.06     78.15 o 
   5   5  14      299.81      239.78     88.79 o 
   6   5  14      222.97      221.77    106.02 o 
   7   5  14       69.36       80.64    110.71 o 
   0   6  14     4472.25     4109.85     80.87 o 
   1   6  14     4041.57     3641.78    108.77 o 
   2   6  14     1208.41     1224.12     75.79 o 
   3   6  14      812.45      766.95     83.28 o 
   4   6  14      743.01      772.31     96.97 o 
   5   6  14        2.32       69.35     80.52 o 
   6   6  14     1894.78     2065.85    150.88 o 
   7   6  14      120.17      207.49    102.29 o 
   1   7  14      299.75      283.05     60.15 o 
   2   7  14        5.95       21.89     49.17 o 
   3   7  14       55.32       43.69     62.55 o 
   4   7  14       11.18        0.08     77.53 o 
   5   7  14      436.58      396.36    113.66 o 
   6   7  14      405.93      428.61     95.11 o 
   7   7  14      116.57        0.08    111.80 o 
   0   8  14     1221.23     1117.29     56.00 o 
   1   8  14     1800.32     1851.76     93.09 o 
   2   8  14     6126.15     6672.41    161.00 o 
   3   8  14      631.97      654.92     72.99 o 
   4   8  14      956.89     1129.63     95.77 o 
   5   8  14       70.46       45.29     97.87 o 
   6   8  14      647.27      588.14    125.54 o 
   7   8  14      167.87      242.88    103.22 o 
   1   9  14      850.76      969.83     90.80 o 
   2   9  14       42.72      107.30     63.21 o 
   3   9  14      136.53      121.42     78.23 o 
   4   9  14       36.71      103.69     76.41 o 
   5   9  14      234.64       23.55    112.54 o 
   6   9  14      274.75      132.25    115.56 o 
   7   9  14      133.93       59.37    110.13 o 
   0  10  14      380.75      285.38     46.06 o 
   1  10  14       20.33        0.08     62.86 o 
   2  10  14     3305.90     3794.13    148.74 o 
   3  10  14      345.22      296.40     81.80 o 
   4  10  14     2414.73     2711.07    136.56 o 
   5  10  14       40.53        0.08     96.35 o 
   6  10  14      755.56      759.97    125.96 o 
   1  11  14      263.89      232.48     70.43 o 
   2  11  14        7.34        0.08     62.32 o 
   3  11  14      179.63      145.95     89.95 o 
   4  11  14        0.58        0.08     83.78 o 
   5  11  14      185.55      249.44    104.93 o 
   6  11  14       41.13        0.12    104.58 o 
   0  12  14     1381.47     1425.71     72.99 o 
   1  12  14      610.55      821.24     87.23 o 
   2  12  14      410.19      584.68     80.25 o 
   3  12  14      757.40      755.12     99.38 o 
   4  12  14     1450.07     1503.36    134.77 o 
   5  12  14      247.47      268.77    103.73 o 
   6  12  14      360.07      373.08    120.49 o 
   1  13  14      762.94      554.57    112.85 o 
   2  13  14       19.80       36.24     72.84 o 
   3  13  14      131.81      214.59     81.22 o 
   4  13  14      220.56      285.30     86.38 o 
   5  13  14        0.68      100.66     82.03 o 
   0  14  14     2526.74     2573.62    146.30 o 
   1  14  14      403.69      277.77    109.86 o 
   2  14  14      553.65      632.41     97.63 o 
   3  14  14      541.69      578.16    100.66 o 
   4  14  14      844.68     1151.75    121.46 o 
   5  14  14      108.33      118.32    100.74 o 
   1  15  14        4.70        0.08     79.82 o 
   2  15  14        3.57        0.08     89.80 o 
   3  15  14        0.46       11.18     86.73 o 
   4  15  14        1.10        0.12     99.26 o 
   5  15  14      128.06       93.33    110.75 o 
   0  16  14      946.68      676.30    117.46 o 
   1  16  14        5.54       71.83     61.27 o 
   2  16  14      121.90        0.08    112.54 o 
   3  16  14        4.75        0.12     95.93 o 
   4  16  14      329.18      552.98     92.47 o 
   1  17  14        3.02       65.81     76.49 o 
   2  17  14        0.96        0.12     87.31 o 
   3  17  14       55.99      163.57     83.74 o 
   0  18  14      133.33        0.16     76.99 o 
   1  18  14      421.20        0.08    163.84 o 
   2  18  14      330.11        0.08    184.17 o 
   1   1  15     2184.44     2108.34     58.36 o 
   2   1  15        7.13        0.04     42.72 o 
   4   1  15       73.82        0.04     77.42 o 
   7   1  15      409.89        0.08    120.10 o 
   8   1  15      380.74      121.46    106.09 o 
   0   2  15     6046.66     5251.93     83.78 o 
   1   2  15       18.27        0.04     33.22 o 
   2   2  15     4352.14     4767.87    117.35 o 
   3   2  15      138.86      164.38     60.19 o 
   4   2  15      637.20      142.57    115.68 o 
   5   2  15      131.95        0.04    100.16 o 
   6   2  15      266.74       91.77    110.56 o 
   7   2  15       13.95       68.06     91.66 o 
   8   2  15        0.05       13.08    104.39 o 
   1   3  15    17119.11    16744.05    197.13 o 
   2   3  15       20.54       52.89     44.86 o 
   3   3  15     1560.25     1345.04     80.13 o 
   4   3  15      361.64      433.92     80.72 o 
   5   3  15       86.03       45.95     86.92 o 
   6   3  15       57.40        0.08     97.17 o 
   7   3  15      538.66      331.67    139.89 o 
   0   4  15      389.72      256.50     45.75 o 
   1   4  15     2545.96     2536.36     93.33 o 
   2   4  15      943.98      993.23     69.73 o 
   3   4  15       93.72      119.02     59.29 o 
   4   4  15     2129.01     2718.94    108.54 o 
   5   4  15      787.82      814.29     91.12 o 
   6   4  15      119.40      158.21     89.52 o 
   7   4  15      103.46       11.53    121.42 o 
   1   5  15      390.62      259.72     59.61 o 
   2   5  15       86.30       35.16     51.34 o 
   3   5  15     1911.24     2214.36    100.74 o 
   4   5  15      628.62      523.80     81.76 o 
   5   5  15      173.12      231.24     78.15 o 
   6   5  15      409.58      408.78    101.24 o 
   7   5  15     1203.09     1214.15    142.84 o 
   0   6  15      347.56      329.61     43.15 o 
   1   6  15      961.93     1108.36     64.96 o 
   2   6  15      128.67      205.05     51.84 o 
   3   6  15       64.69      104.00     53.32 o 
   4   6  15        1.12        0.04     82.54 o 
   5   6  15      510.35      327.91    101.01 o 
   6   6  15        1.29        0.08    112.19 o 
   7   6  15      666.85      517.70    127.83 o 
   1   7  15     2375.75     2333.72     96.28 o 
   2   7  15      528.96      416.34     75.86 o 
   3   7  15     4341.05     4722.47    139.35 o 
   4   7  15      633.45      774.48     82.31 o 
   5   7  15     2035.55     2050.40    131.55 o 
   6   7  15      582.24      578.63    131.86 o 
   7   7  15      611.65      721.16     94.41 o 
   0   8  15     1181.75     1258.23     53.36 o 
   1   8  15      362.73      346.22     72.88 o 
   2   8  15      427.37      491.24     73.85 o 
   3   8  15       61.10        0.08     70.43 o 
   4   8  15      271.23      438.42     67.52 o 
   5   8  15      218.19      155.77     91.77 o 
   6   8  15      145.29      298.14     97.21 o 
   7   8  15       19.71        0.12    112.30 o 
   1   9  15     3489.76     3271.49    125.69 o 
   2   9  15      135.38      174.74     63.99 o 
   3   9  15     1432.35     1618.89    115.06 o 
   4   9  15       13.93        0.08     93.72 o 
   5   9  15     1327.06     1532.43    133.14 o 
   6   9  15       27.79       57.78     95.54 o 
   7   9  15       30.10       25.88     97.94 o 
   0  10  15     1656.39     1649.54     73.81 o 
   1  10  15       19.72       60.65     50.87 o 
   2  10  15      131.81      265.66     73.96 o 
   3  10  15      131.40      104.43     79.16 o 
   4  10  15      125.61      150.10     91.85 o 
   5  10  15       25.50        0.08    106.37 o 
   6  10  15       39.68       31.90     95.93 o 
   1  11  15     1836.43     1500.88    119.29 o 
   2  11  15        2.50        2.72     64.77 o 
   3  11  15     1662.12     1683.46    132.02 o 
   4  11  15        0.40        0.08     87.51 o 
   5  11  15     1562.18     1912.60    146.45 o 
   6  11  15        1.02        8.30     88.13 o 
   0  12  15        5.47        0.08     54.48 o 
   1  12  15        0.45        0.08     79.36 o 
   2  12  15      453.68      510.41     95.11 o 
   3  12  15        2.86       50.91     66.47 o 
   4  12  15      101.80      109.74     91.00 o 
   5  12  15        0.03        0.08    106.99 o 
   6  12  15        8.43      163.84     89.17 o 
   1  13  15      577.47      729.08    104.46 o 
   2  13  15      178.70      210.36     68.34 o 
   3  13  15     1189.56     1418.03    122.66 o 
   4  13  15      440.59      511.42    109.28 o 
   5  13  15      442.16      574.05    109.24 o 
   0  14  15      168.70      211.22     71.09 o 
   1  14  15       24.50       30.58     87.55 o 
   2  14  15      258.72      260.70     87.89 o 
   3  14  15       38.76      110.91     70.74 o 
   4  14  15       30.18        0.08    109.90 o 
   5  14  15        9.24        0.12     96.63 o 
   1  15  15      332.85        0.08    130.81 o 
   2  15  15      150.27      168.88     87.47 o 
   3  15  15      466.29      444.13    105.82 o 
   4  15  15       46.89      137.29     91.43 o 
   0  16  15      355.47      260.04     78.89 o 
   1  16  15       24.99        0.12     87.51 o 
   2  16  15      302.51      345.06    110.75 o 
   3  16  15        0.00        0.12     84.95 o 
   4  16  15      209.30      232.83    117.31 o 
   1  17  15      204.64        0.08    136.48 o 
   2  17  15       17.06        0.12     94.69 o 
   3  17  15      378.00      558.84    110.52 o 
   0  18  15      170.30      118.59     72.49 o 
   1  18  15       66.78       15.87    102.29 o 
   2  18  15       94.48        4.27    111.76 o 
   0   0  16    10671.04    11436.59    114.63 o 
   1   0  16      120.27      151.65     31.90 o 
   5   0  16      226.41       31.63     77.73 o 
   7   0  16      125.99      107.41     96.16 o 
   1   1  16      191.32      172.10     39.62 o 
   2   1  16      135.07        0.04     58.05 o 
   3   1  16      225.07        0.04    100.74 o 
   4   1  16        2.40        0.04     71.52 o 
   5   1  16      203.73        0.08     83.28 o 
   6   1  16        0.95        3.34     85.80 o 
   7   1  16        1.90       72.99     90.84 o 
   0   2  16     1681.87     1435.88     54.44 o 
   1   2  16     1766.31     1852.34     56.58 o 
   2   2  16     1510.83     1322.37     84.36 o 
   3   2  16      705.94      940.76     73.69 o 
   4   2  16     1327.99      818.14    138.34 o 
   5   2  16       57.50        0.04     90.53 o 
   6   2  16      761.30      218.28    132.83 o 
   7   2  16      103.24       34.69     97.48 o 
   1   3  16      256.59      235.36     62.94 o 
   2   3  16      290.35      219.56     58.36 o 
   3   3  16       53.20       61.39     53.09 o 
   4   3  16      418.60      409.44     90.69 o 
   5   3  16      958.54      993.07    123.48 o 
   6   3  16      397.01      315.80    116.30 o 
   7   3  16      215.59      268.38    107.18 o 
   0   4  16     3714.34     3219.22     73.15 o 
   1   4  16      511.31      401.83     62.71 o 
   2   4  16     3408.12     3192.95    108.46 o 
   3   4  16      465.42      441.99     75.20 o 
   4   4  16      931.37      986.12    100.51 o 
   5   4  16       49.08      132.60     88.05 o 
   6   4  16     1075.45     1054.73    121.15 o 
   7   4  16       91.52      137.57    112.19 o 
   1   5  16      130.92       87.74     49.63 o 
   2   5  16      442.62      465.74     56.23 o 
   3   5  16        2.11        0.04     61.43 o 
   4   5  16      282.40      297.25     77.92 o 
   5   5  16      638.83      639.01    113.27 o 
   6   5  16       77.21       10.56     96.43 o 
   7   5  16      280.18      259.57    124.06 o 
   0   6  16     7716.76     7622.83    110.79 o 
   1   6  16     1079.73      949.03     81.88 o 
   2   6  16     2622.32     2904.40    100.93 o 
   3   6  16     1253.34     1279.57     89.25 o 
   4   6  16      802.37      783.60     99.30 o 
   5   6  16      217.94      343.08     84.52 o 
   6   6  16     1141.56     1208.79    129.53 o 
   7   6  16       48.87       20.30    106.99 o 
   1   7  16      827.94      745.06     65.12 o 
   2   7  16        7.31       58.25     52.70 o 
   3   7  16        1.55       88.83     59.22 o 
   4   7  16       86.41        0.08     82.03 o 
   5   7  16        0.03       85.29     78.04 o 
   6   7  16       77.95      144.12     86.57 o 
   7   7  16       36.16        0.12    109.74 o 
   0   8  16      681.80      555.19     48.27 o 
   1   8  16       89.56      176.14     52.97 o 
   2   8  16     2529.63     2681.92    121.07 o 
   3   8  16      270.39      405.44     65.54 o 
   4   8  16     1813.92     2171.67    132.13 o 
   5   8  16      293.46      326.00     96.97 o 
   6   8  16      678.42      932.38    130.46 o 
   7   8  16       34.67        0.12    107.84 o 
   1   9  16        0.26       83.66     51.42 o 
   2   9  16       54.20       21.96     74.89 o 
   3   9  16      190.00      183.98     86.73 o 
   4   9  16      271.67      381.15     74.74 o 
   5   9  16      434.34      475.83    108.38 o 
   6   9  16       93.80      149.36     89.49 o 
   0  10  16      166.51      189.53     50.56 o 
   1  10  16        8.40       26.54     59.64 o 
   2  10  16     2385.18     2727.05    131.78 o 
   3  10  16      213.67      299.11     78.66 o 
   4  10  16     1819.87     1873.64    145.83 o 
   5  10  16       35.13      124.53     80.60 o 
   6  10  16     1005.20     1065.83    140.44 o 
   1  11  16       99.13      110.79     71.17 o 
   2  11  16       22.03        0.08     72.33 o 
   3  11  16      133.56      132.33     84.98 o 
   4  11  16        0.64        0.08     91.31 o 
   5  11  16      227.17      282.85    103.53 o 
   6  11  16       40.80       50.68     99.23 o 
   0  12  16      493.41      369.85     70.12 o 
   1  12  16      463.19      467.49     88.67 o 
   2  12  16      410.77      509.55     96.16 o 
   3  12  16      739.52      747.39     97.32 o 
   4  12  16      689.94      796.40    114.48 o 
   5  12  16      280.16      303.26    108.27 o 
   6  12  16      507.88      504.59    143.89 o 
   1  13  16        8.50        0.08     82.62 o 
   2  13  16      331.82      402.88     95.54 o 
   3  13  16        0.09       10.40     92.90 o 
   4  13  16       13.82        0.08    106.06 o 
   5  13  16       11.25        4.19     94.37 o 
   0  14  16     1998.81     1959.87    127.94 o 
   1  14  16      474.51      683.01    108.89 o 
   2  14  16      654.67      699.20    119.75 o 
   3  14  16      170.70      383.90     92.86 o 
   4  14  16      935.84     1169.32    125.85 o 
   5  14  16       17.28      148.82     90.11 o 
   1  15  16       50.24       56.85     86.96 o 
   2  15  16        4.96       35.93     82.00 o 
   3  15  16        1.17        3.88     76.60 o 
   4  15  16        7.84       80.56     79.20 o 
   0  16  16      666.22      383.55    116.30 o 
   1  16  16       31.52        0.08     95.46 o 
   2  16  16      372.74      225.77    123.94 o 
   3  16  16        4.28        8.23     74.70 o 
   1  17  16       16.27        0.12     96.47 o 
   2  17  16        1.25       28.48     77.96 o 
   3  17  16       41.13       47.77     93.25 o 
   0  18  16       19.40       11.87     67.44 o 
   1  18  16      237.06        0.08    178.43 o 
   1   1  17     2118.80     2176.13     60.38 o 
   2   1  17      231.07        0.04     73.96 o 
   5   1  17      622.05        0.04    142.45 o 
   6   1  17       54.94       71.87     85.29 o 
   0   2  17     3454.67     2662.68     68.96 o 
   1   2  17      184.53      167.29     41.25 o 
   2   2  17     3101.82     2930.55    108.62 o 
   3   2  17       66.26        0.04     65.58 o 
   4   2  17      140.61       84.36     74.23 o 
   5   2  17       73.67       75.09     89.83 o 
   6   2  17       95.27        6.91     90.61 o 
   7   2  17        2.23       86.65     95.81 o 
   1   3  17     9909.13     9772.50    164.46 o 
   2   3  17       10.93       45.48     48.47 o 
   3   3  17     1593.73     1328.78     86.50 o 
   4   3  17      116.56      117.11     81.26 o 
   5   3  17      510.94      484.14    108.50 o 
   6   3  17      192.32        0.08    114.17 o 
   7   3  17      362.40      131.05    132.48 o 
   0   4  17      452.14      387.28     46.68 o 
   1   4  17       22.41       12.65     57.94 o 
   2   4  17     2482.42     2506.37    102.06 o 
   3   4  17       21.49      145.37     48.39 o 
   4   4  17      612.00      797.26     82.58 o 
   5   4  17      555.38      539.82     91.19 o 
   6   4  17      140.21      158.95     99.57 o 
   7   4  17       58.21       20.06    101.13 o 
   1   5  17     3537.59     3395.87    109.82 o 
   2   5  17      282.92       46.76     76.18 o 
   3   5  17      936.65      790.97     84.52 o 
   4   5  17       16.80       52.15     63.14 o 
   5   5  17     1937.77     2330.93    144.98 o 
   6   5  17        5.78        0.08    100.27 o 
   7   5  17      599.33      525.70    136.32 o 
   0   6  17      114.99      106.52     42.38 o 
   1   6  17      318.27      287.16     66.75 o 
   2   6  17     1227.28     1299.63     89.25 o 
   3   6  17       36.23        4.89     61.39 o 
   4   6  17       30.03       65.31     70.86 o 
   5   6  17      226.57      182.81     87.35 o 
   6   6  17       47.82       95.73    100.58 o 
   7   6  17       67.00      149.05     91.27 o 
   1   7  17     2138.11     1813.19    106.68 o 
   2   7  17      431.22      406.80     72.84 o 
   3   7  17      725.34      675.10     88.36 o 
   4   7  17      709.66      885.04     96.94 o 
   5   7  17      858.18      758.03    106.79 o 
   6   7  17      212.97      336.48    101.36 o 
   7   7  17      514.20      271.06    137.49 o 
   0   8  17     1600.55     1667.20     63.95 o 
   1   8  17        2.47        0.08     56.62 o 
   2   8  17     1993.99     1933.25    116.69 o 
   3   8  17     1081.38     1271.42     96.28 o 
   4   8  17      405.11      535.20     96.47 o 
   5   8  17      395.92      327.36    101.17 o 
   6   8  17        1.46        0.08    106.79 o 
   7   8  17       36.84        0.12    100.54 o 
   1   9  17     2485.17     2397.71    113.62 o 
   2   9  17       68.69      136.75     61.70 o 
   3   9  17     1938.58     2100.00    130.50 o 
   4   9  17      100.65        3.22     93.13 o 
   5   9  17      692.50      783.60    122.28 o 
   6   9  17       68.80      112.38     93.09 o 
   0  10  17     3032.72     3090.51     89.64 o 
   1  10  17      308.97      324.76     74.12 o 
   2  10  17      654.73      736.72     83.74 o 
   3  10  17      718.62      787.29    107.22 o 
   4  10  17      237.07      275.71    106.95 o 
   5  10  17        0.57       82.42     83.98 o 
   6  10  17      128.58       62.28    121.38 o 
   1  11  17       68.06        5.32     71.48 o 
   2  11  17       54.36       48.97     73.26 o 
   3  11  17     1799.81     2381.65    129.77 o 
   4  11  17       30.48        0.08     96.35 o 
   5  11  17     1074.29     1191.68    151.57 o 
   6  11  17       41.26      137.76     91.54 o 
   0  12  17     1058.63      998.43     73.58 o 
   1  12  17       32.05       56.66     72.22 o 
   2  12  17       39.57       24.53     87.66 o 
   3  12  17      154.31      244.47     78.74 o 
   4  12  17       80.97      122.28     91.00 o 
   5  12  17       35.07        0.12    103.14 o 
   1  13  17     1082.53     1384.73    116.03 o 
   2  13  17      240.61      296.28     87.43 o 
   3  13  17      655.64      683.64    108.81 o 
   4  13  17      190.35       85.76    120.22 o 
   5  13  17      651.20      635.40    125.69 o 
   0  14  17      101.74      209.86     62.01 o 
   1  14  17       35.48      102.83     72.68 o 
   2  14  17       39.46        0.08     86.15 o 
   3  14  17       17.19      115.95     73.96 o 
   4  14  17       29.52       86.15     97.17 o 
   5  14  17       10.09        0.12    106.75 o 
   1  15  17      372.89      318.20    123.05 o 
   2  15  17       10.46      125.03     80.91 o 
   3  15  17      102.18      106.83     89.10 o 
   4  15  17        9.93        0.12    102.64 o 
   0  16  17      256.68        0.12     88.90 o 
   1  16  17        2.67        0.12     84.32 o 
   2  16  17      103.33      125.07    100.54 o 
   3  16  17        0.11        0.12     93.17 o 
   1  17  17      190.89        0.08    141.02 o 
   2  17  17       17.75       78.85     86.96 o 
   0  18  17      130.03        0.16     83.28 o 
   0   0  18    10648.95    10942.09    121.97 o 
   1   0  18      259.66      287.04     41.48 o 
   2   0  18     1351.98      831.48    113.74 o 
   5   0  18       71.85      110.13     75.32 o 
   7   0  18        0.70        0.12    101.75 o 
   1   1  18       42.78        0.04     43.27 o 
   2   1  18      989.82     1107.16     84.48 o 
   3   1  18        0.18        0.04    169.93 o 
   4   1  18      301.02        0.04    110.63 o 
   6   1  18        7.74        0.08     88.44 o 
   7   1  18       78.17        0.12     95.50 o 
   0   2  18     6932.38     6687.11    105.47 o 
   1   2  18      716.13      690.66     45.79 o 
   2   2  18     6150.95     5790.01    144.59 o 
   3   2  18      333.17      337.76     76.49 o 
   4   2  18     2109.26     1548.07    160.27 o 
   6   2  18      178.09      159.02    101.48 o 
   7   2  18       94.30       20.14     96.55 o 
   1   3  18        4.82        0.04     61.39 o 
   2   3  18      451.68      524.77     73.15 o 
   3   3  18      160.41      214.79     58.13 o 
   4   3  18     1413.27     1446.86    116.30 o 
   5   3  18     2118.35     1666.85    167.33 o 
   6   3  18        5.47        0.08     97.94 o 
   7   3  18      968.70      669.78    167.10 o 
   0   4  18     3146.78     2948.98     79.98 o 
   1   4  18       18.35        0.04     57.12 o 
   2   4  18     3366.90     3279.84    115.99 o 
   3   4  18      347.60      331.63     71.83 o 
   4   4  18      161.72      223.79     68.84 o 
   5   4  18        0.53       67.13     81.53 o 
   6   4  18      391.08      449.13     86.77 o 
   7   4  18       13.07       53.24    103.84 o 
   1   5  18       41.01       47.65     55.26 o 
   2   5  18      851.76      928.81     76.10 o 
   3   5  18       40.92       58.67     61.04 o 
   4   5  18       87.54      147.73     63.64 o 
   5   5  18      400.87      490.35    101.32 o 
   6   5  18      104.71        0.08    110.83 o 
   7   5  18      101.61      212.27     93.13 o 
   0   6  18     2341.11     2164.84     69.35 o 
   1   6  18      557.37      531.91     66.90 o 
   2   6  18     2319.16     2586.11    108.31 o 
   3   6  18      309.62      393.25     69.69 o 
   4   6  18      268.54      363.88     75.63 o 
   5   6  18      641.80      852.75    107.96 o 
   6   6  18      958.51     1142.70    113.31 o 
   7   6  18       54.79        0.12    113.39 o 
   1   7  18       42.65        0.04     64.11 o 
   2   7  18      283.17      154.56     85.26 o 
   3   7  18        1.50        0.08     69.85 o 
   4   7  18       34.04        0.08     84.25 o 
   5   7  18        6.34        0.08     87.70 o 
   6   7  18       73.99        0.12     87.31 o 
   7   7  18      176.48        0.08    132.79 o 
   0   8  18     1512.71     1486.29     70.04 o 
   1   8  18      558.16      426.39     76.95 o 
   2   8  18     1054.00     1142.82     95.23 o 
   3   8  18      511.82      542.38     84.13 o 
   4   8  18     2364.47     2630.51    148.97 o 
   5   8  18       70.41        0.08     89.29 o 
   6   8  18      202.59      377.69     97.79 o 
   1   9  18      158.60      251.30     61.89 o 
   2   9  18      462.43      616.62     88.40 o 
   3   9  18      578.35      567.76     96.78 o 
   4   9  18      185.92      132.17     89.29 o 
   5   9  18      244.14      270.24    111.84 o 
   6   9  18        0.01       36.94     87.89 o 
   0  10  18     2469.16     2280.40     85.41 o 
   1  10  18        4.30        2.60     60.19 o 
   2  10  18      773.53      750.34    102.45 o 
   3  10  18       70.68       15.41     91.27 o 
   4  10  18     1540.90     1454.27    129.77 o 
   5  10  18       29.20        0.08     98.68 o 
   6  10  18      244.01      135.63    120.72 o 
   1  11  18      133.28      148.43     76.49 o 
   2  11  18      394.59      288.13     95.19 o 
   3  11  18       49.90        0.08    102.87 o 
   4  11  18       23.62       97.71     83.86 o 
   5  11  18      147.98      103.92    102.37 o 
   6  11  18        2.44        0.12    100.27 o 
   0  12  18       78.50      175.17     45.13 o 
   1  12  18      291.96      350.30     87.58 o 
   2  12  18      758.04     1072.35    104.12 o 
   3  12  18      252.14      216.69     98.06 o 
   4  12  18      337.59      444.09     99.50 o 
   5  12  18      131.18       70.74    103.42 o 
   1  13  18      100.89       12.42     90.15 o 
   2  13  18       53.67       66.86     83.28 o 
   3  13  18       23.13        0.12     86.07 o 
   4  13  18       78.27       71.79     94.18 o 
   5  13  18       66.25       60.96    102.45 o 
   0  14  18       10.90      127.09     52.19 o 
   1  14  18       25.48       32.98     87.27 o 
   2  14  18      829.08      911.73    115.87 o 
   3  14  18        0.67       95.73     65.74 o 
   4  14  18      429.42      766.99    105.43 o 
   1  15  18        0.95        0.08     97.40 o 
   2  15  18        9.63        0.12     83.82 o 
   3  15  18        1.16        8.11     85.99 o 
   4  15  18        6.74        8.81     93.79 o 
   0  16  18      209.08      113.54     90.18 o 
   1  16  18       13.18        0.12     86.15 o 
   2  16  18      358.68      451.31    108.85 o 
   3  16  18       16.70        0.16     86.26 o 
   1  17  18        4.77        0.12    105.82 o 
   2  17  18        2.32        0.12     92.40 o 
   1   1  19     1269.98     1271.54     53.82 o 
   2   1  19      407.86      389.72     68.92 o 
   4   1  19       12.10        0.04     81.88 o 
   6   1  19       17.62       39.70     86.96 o 
   7   1  19      249.73      147.73     87.62 o 
   0   2  19     6269.28     5885.78    104.74 o 
   1   2  19     1252.20     1268.16     58.13 o 
   2   2  19     2153.81     2230.62    113.27 o 
   3   2  19     2716.92     3104.55    135.31 o 
   4   2  19      976.17      716.74    142.18 o 
   5   2  19       39.62       22.39     89.68 o 
   6   2  19      276.77        0.08    124.02 o 
   7   2  19        2.31      107.06     92.63 o 
   1   3  19     6212.89     5728.04    146.76 o 
   2   3  19       55.20       46.14     64.73 o 
   3   3  19     1138.90      969.59     94.72 o 
   4   3  19      254.33      266.05     81.41 o 
   5   3  19     1268.50     1288.69    145.44 o 
   6   3  19       64.41      121.00     87.74 o 
   7   3  19      885.26      879.95    159.26 o 
   0   4  19     8337.71     7408.08    119.44 o 
   1   4  19      187.50      124.88     52.97 o 
   2   4  19     2661.50     2881.34    106.68 o 
   3   4  19      372.79      308.78     75.52 o 
   4   4  19      102.18      154.64     76.52 o 
   5   4  19      418.92      303.11    108.38 o 
   6   4  19      384.88      531.52    103.30 o 
   7   4  19        8.44       12.53    105.32 o 
   1   5  19     3060.92     3082.90    113.39 o 
   2   5  19      129.23        0.04     70.94 o 
   3   5  19      861.70      681.85     97.48 o 
   4   5  19        0.17        0.08     80.44 o 
   5   5  19      771.84      572.38    128.64 o 
   6   5  19      134.00      299.03     89.49 o 
   7   5  19      600.69      535.79    132.17 o 
   0   6  19      387.75      362.29     54.33 o 
   1   6  19       31.44      102.41     55.41 o 
   2   6  19      569.87      572.81     74.58 o 
   3   6  19      262.09      284.75     75.86 o 
   4   6  19       33.38       91.08     68.57 o 
   5   6  19        3.91        0.08     98.33 o 
   6   6  19       78.16      112.11     89.76 o 
   7   6  19       16.98        0.12    104.58 o 
   1   7  19     2549.32     2629.89    114.20 o 
   2   7  19      432.24      536.64     65.89 o 
   3   7  19     1139.28     1156.40     93.99 o 
   4   7  19      184.79      220.03     83.16 o 
   5   7  19      481.75      754.30     99.50 o 
   6   7  19       50.42       23.79     92.63 o 
   0   8  19     2310.36     2369.00    120.06 o 
   1   8  19      143.84      129.69     62.83 o 
   2   8  19      951.05     1041.00     90.73 o 
   3   8  19      423.81      443.39     92.12 o 
   4   8  19      292.75      261.39    103.84 o 
   5   8  19      201.78      278.78     84.09 o 
   6   8  19        2.43        0.12    103.57 o 
   1   9  19      722.01      757.79     86.65 o 
   2   9  19       11.47        0.08     72.72 o 
   3   9  19      519.94      408.19    111.68 o 
   4   9  19       41.38      105.43     81.30 o 
   5   9  19      464.35      417.74    113.31 o 
   6   9  19       19.81        0.12    107.30 o 
   0  10  19      206.33      259.03     55.06 o 
   1  10  19        1.49        0.08     66.28 o 
   2  10  19     1139.02     1286.56    105.82 o 
   3  10  19       28.99       12.73     85.60 o 
   4  10  19      364.32      532.64    104.74 o 
   5  10  19        1.63        0.08    107.49 o 
   6  10  19       65.91       95.27    113.08 o 
   1  11  19        6.02       42.65     57.16 o 
   2  11  19       28.55       88.86     64.96 o 
   3  11  19     1907.91     2257.31    146.14 o 
   4  11  19        3.57      141.14     74.12 o 
   5  11  19      433.67      515.45    103.18 o 
   0  12  19        0.55        0.12     50.14 o 
   1  12  19        8.74       15.02     75.83 o 
   2  12  19        5.68       48.70     67.75 o 
   3  12  19       54.32        0.08     92.20 o 
   4  12  19      146.60      143.93     95.85 o 
   5  12  19       23.46        0.12    104.35 o 
   1  13  19      444.44      590.62     94.41 o 
   2  13  19       13.70        0.08     87.39 o 
   3  13  19      310.75      383.71     87.58 o 
   4  13  19       75.67      110.21     91.89 o 
   5  13  19      500.74      506.76    118.78 o 
   0  14  19     1089.59     1145.23     91.35 o 
   1  14  19        4.12       77.88     80.37 o 
   2  14  19       67.43       21.85     93.95 o 
   3  14  19      102.54      180.37     81.88 o 
   4  14  19       86.85      269.93     81.65 o 
   1  15  19      809.16      898.46    146.41 o 
   2  15  19      126.09      254.41     79.55 o 
   3  15  19      155.83      194.42    102.76 o 
   0  16  19       35.85       26.74     60.50 o 
   1  16  19        9.91       22.90     86.61 o 
   2  16  19      226.18      142.92    112.23 o 
   3  16  19       49.67      169.93     83.70 o 
   1  17  19      149.92        0.12    118.05 o 
   0   0  20     3971.95     3982.95     86.03 o 
   1   0  20      513.60      471.95     49.67 o 
   2   0  20     4566.16     3968.95    176.10 o 
   3   0  20       85.12       24.41     80.64 o 
   4   0  20      403.21        0.04    122.12 o 
   5   0  20      148.19       22.82     84.25 o 
   7   0  20       31.25        0.12    107.84 o 
   1   1  20      480.79      321.93     60.30 o 
   2   1  20       93.58        0.04     88.32 o 
   3   1  20        2.20        0.04    207.53 o 
   4   1  20       74.58       13.97     79.71 o 
   5   1  20      438.87        0.04    139.04 o 
   6   1  20       13.40      178.00     87.58 o 
   7   1  20      131.59      210.05     91.08 o 
   0   2  20      500.52      461.55     56.46 o 
   1   2  20       13.88        0.08     41.99 o 
   2   2  20     5029.06     5383.17    148.43 o 
   3   2  20       16.48       66.86     69.03 o 
   4   2  20      845.05      672.65    115.02 o 
   5   2  20      337.38      145.25    107.69 o 
   6   2  20      706.05      354.18    154.41 o 
   7   2  20       48.49       33.72     90.18 o 
   1   3  20      419.74      377.81     71.63 o 
   2   3  20      497.02      573.08     74.08 o 
   3   3  20      174.71      196.39     73.77 o 
   4   3  20      994.71      990.86    107.22 o 
   5   3  20     1497.94     1423.46    132.21 o 
   6   3  20       43.18      124.26     85.29 o 
   7   3  20      713.29      692.29    147.93 o 
   0   4  20     8100.31     7430.24    126.70 o 
   1   4  20       18.26      125.19     47.89 o 
   2   4  20     2605.43     2331.86    112.46 o 
   3   4  20        4.05       59.26     57.78 o 
   4   4  20     2495.19     2579.48    145.40 o 
   5   4  20       35.54       16.96     96.97 o 
   6   4  20      464.82      480.84    102.80 o 
   7   4  20       10.86        4.31    107.49 o 
   1   5  20      279.60      237.02     58.40 o 
   2   5  20       24.24       11.68     57.43 o 
   3   5  20      299.08      312.50     76.68 o 
   4   5  20        1.06       12.18     78.50 o 
   5   5  20       90.53        3.49     95.07 o 
   6   5  20        5.55       89.33     81.72 o 
   7   5  20      253.71      160.89    133.06 o 
   0   6  20     3517.26     3205.99     92.59 o 
   1   6  20       57.35      120.96     55.61 o 
   2   6  20      166.92      201.79     57.70 o 
   3   6  20        0.43        0.08     72.26 o 
   4   6  20      377.25      653.06     87.58 o 
   5   6  20      389.90      466.05     96.20 o 
   6   6  20      447.10      681.81     91.46 o 
   1   7  20      999.03      911.23     89.33 o 
   2   7  20      118.59      101.63     59.57 o 
   3   7  20       53.13       56.97     74.31 o 
   4   7  20      142.82      178.54     75.09 o 
   5   7  20        0.24      153.75     73.38 o 
   6   7  20        8.91       40.63     78.12 o 
   0   8  20     2411.82     2173.38    120.80 o 
   1   8  20      198.92      155.14     68.61 o 
   2   8  20      755.22      769.32     95.50 o 
   3   8  20      698.93      834.78    101.13 o 
   4   8  20     1071.06     1064.98    129.92 o 
   5   8  20       69.85        0.08     98.02 o 
   6   8  20      140.19      274.98     91.85 o 
   1   9  20        3.11        0.08     62.75 o 
   2   9  20      934.53      886.39    106.21 o 
   3   9  20      295.98      412.00     89.49 o 
   4   9  20        6.10       14.01     88.24 o 
   5   9  20      178.81      237.80     95.58 o 
   6   9  20       35.39       30.04     91.77 o 
   0  10  20      773.00      974.64     68.88 o 
   1  10  20       10.71        0.08     60.61 o 
   2  10  20      219.80      349.17     67.21 o 
   3  10  20       17.73       62.36     79.67 o 
   4  10  20     1031.47     1270.96    129.03 o 
   5  10  20       57.88        0.08    105.55 o 
   6  10  20      350.78      411.65    130.77 o 
   1  11  20        1.97       46.99     65.43 o 
   2  11  20        0.67        0.08     79.36 o 
   3  11  20       59.95      124.18     82.77 o 
   4  11  20        1.45       83.94     80.17 o 
   5  11  20       99.88      247.19     79.40 o 
   0  12  20      163.46      102.06     60.42 o 
   1  12  20      468.45      574.51     93.44 o 
   2  12  20      675.40      896.64     95.07 o 
   3  12  20       44.50        0.08     92.40 o 
   4  12  20      244.11      255.38    111.72 o 
   5  12  20       44.38      139.35    101.36 o 
   1  13  20        4.79        0.08     85.80 o 
   2  13  20      406.40      321.54    111.22 o 
   3  13  20       42.32        0.12     85.92 o 
   4  13  20       15.46       87.78     81.61 o 
   0  14  20       62.40      139.23     59.29 o 
   1  14  20      450.35      309.67    126.35 o 
   2  14  20      987.61     1273.98    128.41 o 
   3  14  20       14.98        0.12    103.26 o 
   4  14  20       66.25      188.48     91.23 o 
   1  15  20       75.82      261.70     84.13 o 
   2  15  20        8.89        0.12     86.57 o 
   3  15  20       90.72       76.21    100.00 o 
   0  16  20       74.84        0.16     69.93 o 
   1  16  20       23.31       31.20     93.83 o 
   2  16  20      239.65      204.78    111.29 o 
   1   1  21     3530.01     3670.07     94.61 o 
   2   1  21     1388.14     1047.44    109.82 o 
   3   1  21     3609.17     2626.43    201.98 o 
   4   1  21       81.21        0.08     88.52 o 
   6   1  21        5.01      102.95     95.50 o 
   7   1  21       74.68      116.14     93.99 o 
   0   2  21     2472.90     2495.81     78.66 o 
   1   2  21      620.52      451.19     53.20 o 
   2   2  21      755.80      454.57    109.74 o 
   3   2  21       80.60       64.69     70.63 o 
   4   2  21      115.24        0.04    102.64 o 
   5   2  21       71.18       75.01     82.97 o 
   6   2  21      231.97      107.34    110.98 o 
   7   2  21       59.02      215.80     96.51 o 
   1   3  21     2607.96     2333.14    116.65 o 
   2   3  21       33.88      106.44     54.56 o 
   3   3  21     1029.29      904.13     96.00 o 
   4   3  21      102.55       93.48     82.62 o 
   5   3  21      778.09      758.88    130.00 o 
   6   3  21       44.49       81.26     86.65 o 
   7   3  21      541.81      421.78    143.35 o 
   0   4  21     5790.14     5847.25    114.79 o 
   1   4  21        0.11       49.13     51.49 o 
   2   4  21      226.39      149.32     74.66 o 
   3   4  21        0.13        0.08     70.82 o 
   4   4  21      187.08      156.97     91.85 o 
   5   4  21       80.47        0.08     95.69 o 
   6   4  21        0.03       23.52     89.06 o 
   1   5  21     1856.91     1787.85     97.63 o 
   2   5  21       39.19        0.08     62.32 o 
   3   5  21      682.32      576.22     90.53 o 
   4   5  21       49.29       34.69     86.96 o 
   5   5  21      404.53      618.79    101.36 o 
   6   5  21       31.56      127.63     81.92 o 
   0   6  21       78.25       58.40     49.05 o 
   1   6  21      117.18      167.33     59.06 o 
   2   6  21        0.06      126.89     47.50 o 
   3   6  21      201.32      267.72     68.22 o 
   4   6  21       27.32        0.08     91.23 o 
   5   6  21        4.05        0.08     92.63 o 
   6   6  21       96.45      122.04     94.49 o 
   1   7  21      939.84     1098.78     85.99 o 
   2   7  21      101.13       34.38     67.02 o 
   3   7  21     2179.52     2631.48    119.71 o 
   4   7  21      205.53      124.10     82.66 o 
   5   7  21      108.87      158.17     86.03 o 
   6   7  21      112.17       54.13     92.47 o 
   0   8  21       71.22       89.76     70.43 o 
   1   8  21      159.47      166.86     71.60 o 
   2   8  21     1534.20     1798.94    109.24 o 
   3   8  21       52.15      105.01     84.79 o 
   4   8  21       98.53        0.08    109.66 o 
   5   8  21      167.13       69.77     96.35 o 
   6   8  21        1.62        0.12     92.43 o 
   1   9  21      856.79      670.52    109.31 o 
   2   9  21      199.43      148.82     67.25 o 
   3   9  21     1191.02     1374.76    130.11 o 
   4   9  21        1.11        0.08     92.24 o 
   5   9  21      202.97      116.07    107.37 o 
   6   9  21       31.67       57.16     91.46 o 
   0  10  21      239.75      262.40     57.78 o 
   1  10  21       27.94      141.21     64.38 o 
   2  10  21      145.89      191.85     74.00 o 
   3  10  21        3.70        0.08     79.94 o 
   4  10  21      895.28     1172.55    107.72 o 
   5  10  21        1.54        0.12    104.77 o 
   1  11  21      793.74      826.48    102.68 o 
   2  11  21       16.02        0.08     83.90 o 
   3  11  21      767.75     1001.41    105.47 o 
   4  11  21       38.65      192.09     73.26 o 
   5  11  21      140.89      287.66     97.63 o 
   0  12  21        3.75       28.02     50.76 o 
   1  12  21       35.65        0.12     74.00 o 
   2  12  21      318.99      489.69     93.91 o 
   3  12  21      136.69       78.54     93.21 o 
   4  12  21       58.92        0.08    110.67 o 
   5  12  21       17.48      169.39     65.81 o 
   1  13  21      251.64      348.71     93.52 o 
   2  13  21        0.45        0.08     97.75 o 
   3  13  21       21.37       51.07     84.52 o 
   4  13  21       48.76       94.26     98.84 o 
   0  14  21       83.13      233.30     61.43 o 
   1  14  21       39.39      157.43     90.80 o 
   2  14  21       42.09        0.08    113.00 o 
   3  14  21       50.29       49.44     91.39 o 
   1  15  21      645.22      828.54    131.51 o 
   2  15  21       70.46      206.56     82.11 o 
   3  15  21      157.60       47.65    121.89 o 
   0  16  21       16.95       61.55     55.45 o 
   1  16  21       17.79        0.12     97.01 o 
   2  16  21      304.31      385.11    114.79 o 
   0   0  22      255.71      295.81     48.16 o 
   1   0  22     1461.77     1600.49     64.53 o 
   2   0  22      658.48      651.66     82.73 o 
   4   0  22      340.55        0.04    132.99 o 
   5   0  22       21.18        0.08    100.20 o 
   7   0  22        0.92        4.42    102.41 o 
   1   1  22     1241.87     1141.77     75.79 o 
   2   1  22      475.57      236.13    102.95 o 
   3   1  22      473.33      267.72    105.05 o 
   4   1  22      213.94        0.08    101.13 o 
   5   1  22       65.34        0.08    110.60 o 
   6   1  22       34.07        0.08    108.81 o 
   0   2  22     1057.37     1028.03     63.29 o 
   1   2  22        0.31        0.08     45.36 o 
   2   2  22     4653.92     4433.72    154.60 o 
   3   2  22      520.49      580.88     93.79 o 
   4   2  22     1056.67      855.00    121.00 o 
   5   2  22      178.01      228.95     94.84 o 
   6   2  22     1102.50      788.45    163.95 o 
   1   3  22        0.03        0.08     60.96 o 
   2   3  22      171.03      135.86     70.12 o 
   3   3  22      162.98      112.42     88.05 o 
   4   3  22       37.43      106.40     68.84 o 
   5   3  22      743.52      929.70    102.68 o 
   6   3  22       47.13        0.08    109.00 o 
   0   4  22     2465.04     2266.94     85.80 o 
   1   4  22      315.15      328.49     63.83 o 
   2   4  22      643.94      699.97     80.87 o 
   3   4  22        2.17        0.08     75.86 o 
   4   4  22     1561.23     1359.63    140.05 o 
   5   4  22       38.00        0.08     89.64 o 
   6   4  22      396.52      350.53    107.88 o 
   1   5  22      171.06       21.73     78.62 o 
   2   5  22       21.61       22.97     58.13 o 
   3   5  22      177.12       86.07     86.07 o 
   4   5  22        6.89        0.08     91.62 o 
   5   5  22       89.31      132.79     83.78 o 
   6   5  22        8.29        0.12     99.42 o 
   0   6  22     1902.53     1802.55     81.96 o 
   1   6  22        0.83        0.08     66.71 o 
   2   6  22      264.77      251.58     80.99 o 
   3   6  22      498.23      491.35     96.63 o 
   4   6  22     2721.19     3149.57    150.95 o 
   5   6  22      280.77      117.08    117.08 o 
   6   6  22      142.88      196.20     90.18 o 
   1   7  22      170.07      137.88     70.90 o 
   2   7  22      205.69      294.57     80.60 o 
   3   7  22      221.61      116.57     87.74 o 
   4   7  22        7.88       65.81     81.92 o 
   5   7  22        2.19        0.12     86.34 o 
   6   7  22        0.02        0.12    101.71 o 
   0   8  22     3298.78     3746.94    144.71 o 
   1   8  22      116.93       89.60     73.03 o 
   2   8  22      232.05      210.60     74.86 o 
   3   8  22      188.09      269.04     81.92 o 
   4   8  22     1757.69     2078.42    140.83 o 
   5   8  22       18.83        0.12     84.17 o 
   6   8  22       37.39      109.39     92.32 o 
   1   9  22      145.95       51.18     81.84 o 
   2   9  22        0.52        0.08     73.96 o 
   3   9  22       12.16      123.48     73.65 o 
   4   9  22        0.56        0.08     94.88 o 
   5   9  22       94.65      308.50     91.50 o 
   0  10  22      268.64      236.67     59.33 o 
   1  10  22       23.80       56.77     72.53 o 
   2  10  22      224.15      208.19     76.80 o 
   3  10  22       12.89        0.08     98.92 o 
   4  10  22      228.14       92.86    115.68 o 
   5  10  22        7.99        0.12     91.46 o 
   2  11  22       47.51        0.08     96.66 o 
   3  11  22       54.13       25.61     90.18 o 
   4  11  22      180.88        0.08    106.95 o 
   5  11  22       14.91        0.12    112.85 o 
   0  12  22      168.31      228.25     59.33 o 
   1  12  22      208.83      198.57     85.02 o 
   2  12  22     2062.50     2168.95    164.50 o 
   3  12  22        2.38      103.92     72.72 o 
   4  12  22       31.11      121.93     79.67 o 
   1  13  22       12.25        0.12     90.11 o 
   2  13  22       55.76        0.08    116.14 o 
   3  13  22      106.53      153.32     83.47 o 
   4  13  22        0.10        0.12     92.16 o 
   0  14  22      159.77      217.19     62.52 o 
   1  14  22      309.65      301.75    108.03 o 
   2  14  22      914.03      966.02    126.23 o 
   3  14  22        2.28        0.12    116.34 o 
   1  15  22       15.14       58.29     86.42 o 
   2  15  22        7.19       87.23     81.14 o 
   0  16  22      167.48       34.30     81.92 o 
   1  16  22       36.78        0.12    104.31 o 
   1   1  23     2640.32     2660.62     87.27 o 
   2   1  23      710.83      512.97     99.65 o 
   3   1  23      107.62        0.04    103.80 o 
   4   1  23      261.75       34.42    106.17 o 
   6   1  23        6.57        0.12     96.16 o 
   0   2  23     1169.73     1119.93     68.88 o 
   1   2  23      539.43      540.87     48.27 o 
   2   2  23      564.14      300.35    114.71 o 
   3   2  23       86.50      141.02     70.24 o 
   4   2  23       60.68        0.08     94.06 o 
   5   2  23        4.10        0.08     86.34 o 
   6   2  23      113.33        0.08    113.27 o 
   1   3  23      259.10      238.50     73.81 o 
   2   3  23      531.85      671.14     86.73 o 
   3   3  23      921.26      855.12     92.63 o 
   4   3  23       40.82        0.08     78.74 o 
   5   3  23     1082.35      949.26    133.06 o 
   6   3  23       45.39        0.12    105.09 o 
   0   4  23      699.72      587.13     61.62 o 
   1   4  23        2.70        0.08     73.81 o 
   2   4  23      854.07      696.13     82.89 o 
   3   4  23      443.75      513.16     87.27 o 
   4   4  23       14.67        0.08     86.73 o 
   5   4  23       34.95        0.08    104.23 o 
   6   4  23       72.60       24.87     96.78 o 
   1   5  23     2297.88     2491.85    118.36 o 
   2   5  23        1.03       61.31     56.11 o 
   3   5  23     2546.68     2792.17    151.81 o 
   4   5  23      405.40      372.22     93.91 o 
   5   5  23      533.22      540.44    101.55 o 
   6   5  23        7.46        0.12    111.99 o 
   0   6  23      293.69      255.38     62.28 o 
   2   6  23      245.07      157.43     72.41 o 
   3   6  23      116.57      169.15     73.15 o 
   4   6  23       32.74        0.08    109.04 o 
   5   6  23       64.41        3.88    104.50 o 
   6   6  23       22.94       47.15     82.54 o 
   1   7  23      154.50       86.85     69.85 o 
   2   7  23      111.67      166.24     60.65 o 
   3   7  23      822.03      926.40    104.15 o 
   4   7  23       54.33        0.08    106.40 o 
   5   7  23       15.25        0.12     99.85 o 
   6   7  23       20.40        0.12    102.17 o 
   0   8  23       18.54        0.08     95.97 o 
   1   8  23      429.34      534.47     90.69 o 
   2   8  23      141.83      209.86     68.38 o 
   3   8  23        7.59        0.08     91.54 o 
   4   8  23       29.01       48.20     91.77 o 
   5   8  23        5.48        0.12    105.05 o 
   1   9  23     1779.93     2045.05    129.57 o 
   2   9  23      387.62      360.93     83.94 o 
   3   9  23     1237.23     1346.36    126.86 o 
   4   9  23       38.34       69.07     85.64 o 
   5   9  23      532.75      532.72    109.12 o 
   0  10  23      460.66      497.45     72.37 o 
   1  10  23      138.76      210.67     78.27 o 
   2  10  23        0.11        0.08     82.03 o 
   3  10  23        5.03      104.77     76.52 o 
   4  10  23       87.84       67.75     96.51 o 
   5  10  23        2.85       52.31     80.64 o 
   1  11  23      799.14      988.61    108.54 o 
   2  11  23      140.63      327.09     95.54 o 
   3  11  23      184.86       60.38    110.40 o 
   4  11  23      176.80      207.22     83.94 o 
   0  12  23        1.22        0.16     57.74 o 
   1  12  23       61.43        0.12     81.53 o 
   2  12  23       18.22       62.32     97.52 o 
   3  12  23        0.39        0.16     68.41 o 
   4  12  23       51.12        0.12    108.27 o 
   1  13  23      989.31     1179.57    137.80 o 
   2  13  23       12.62      131.01     84.75 o 
   3  13  23       43.94        0.12     96.82 o 
   0  14  23       19.34        3.57     58.64 o 
   1  14  23       27.83        0.12     96.74 o 
   2  14  23      106.43      113.47     96.59 o 
   3  14  23       16.94       86.73     81.10 o 
   1  15  23      409.85      355.19    121.62 o 
   2  15  23       27.70      174.86     82.11 o 
   0   0  24        5.34       27.90     40.47 o 
   1   0  24      436.16      466.71     57.70 o 
   2   0  24     3381.39     3488.92    145.99 o 
   4   0  24        6.98        0.08     74.35 o 
   5   0  24      466.18        0.04    149.98 o 
   1   1  24       17.70        0.08     58.29 o 
   2   1  24       51.94       77.96     85.41 o 
   3   1  24      332.27        0.04    126.12 o 
   4   1  24       21.74        0.08     86.69 o 
   5   1  24      112.64        3.73    110.29 o 
   6   1  24       63.10        0.12    104.27 o 
   0   2  24      221.51      159.49     49.71 o 
   1   2  24       52.88       92.59     45.48 o 
   2   2  24     4945.45     5036.37    168.14 o 
   3   2  24      486.49      512.00     99.11 o 
   4   2  24      321.71      402.68     83.59 o 
   5   2  24       84.57       94.06     94.06 o 
   6   2  24     1070.63      455.03    178.08 o 
   1   3  24     1316.76     1272.82    109.82 o 
   2   3  24       23.18       10.67     65.43 o 
   3   3  24       11.11       47.69     74.00 o 
   4   3  24      158.47       40.47     91.19 o 
   5   3  24       14.41       53.24     87.00 o 
   6   3  24       80.03      113.70     91.97 o 
   0   4  24      238.08      157.67     57.63 o 
   1   4  24        7.50       69.73     56.46 o 
   2   4  24       54.95       38.03     65.66 o 
   3   4  24      517.27      452.55     91.08 o 
   4   4  24      911.87      879.18    124.10 o 
   5   4  24       15.18        0.08     97.60 o 
   6   4  24      256.62      293.87     99.81 o 
   1   5  24       75.71       53.05     72.14 o 
   2   5  24       57.76        0.08     67.60 o 
   3   5  24        6.23        0.08     83.24 o 
   4   5  24        0.17      189.33     76.33 o 
   5   5  24       47.47       19.64     98.95 o 
   6   5  24        8.90        0.12     90.46 o 
   0   6  24     3711.78     3566.61    111.26 o 
   1   6  24      336.67      273.46     69.19 o 
   2   6  24      106.71      164.19     66.75 o 
   3   6  24      607.98      693.57     87.93 o 
   4   6  24     2620.84     2535.04    171.33 o 
   5   6  24      339.93      445.53     95.07 o 
   6   6  24       42.16       96.86     82.62 o 
   1   7  24        0.36       22.66     71.56 o 
   2   7  24        2.96        0.08     66.98 o 
   3   7  24       13.19       59.45     86.03 o 
   4   7  24      188.17      148.16    102.14 o 
   5   7  24        0.83        0.12     92.43 o 
   0   8  24     3397.38     3946.36    156.81 o 
   1   8  24      396.72      317.93     98.88 o 
   2   8  24      263.32      211.80     89.10 o 
   3   8  24       17.98        0.08     88.01 o 
   4   8  24     1358.46     1274.57    155.61 o 
   5   8  24        1.97        0.12    111.53 o 
   1   9  24       26.40      138.19     74.23 o 
   2   9  24       99.02        0.08     86.15 o 
   3   9  24       34.15        0.12     78.27 o 
   4   9  24      119.76      110.83     80.91 o 
   5   9  24        0.02        0.12    104.39 o 
   0  10  24     1080.60     1325.94     82.23 o 
   1  10  24      140.38        0.08     95.19 o 
   2  10  24     1054.68      981.74    115.17 o 
   3  10  24        4.22        0.12     86.11 o 
   4  10  24      124.28      196.98     88.79 o 
   5  10  24      113.14       31.35    110.36 o 
   1  11  24       45.71      127.90     84.98 o 
   2  11  24        3.03        0.08    105.55 o 
   3  11  24       58.10      241.29     79.94 o 
   4  11  24        4.87        0.12     89.02 o 
   0  12  24      377.97      568.73     65.15 o 
   1  12  24      140.22      275.32     78.74 o 
   2  12  24     1471.74     1607.87    146.76 o 
   3  12  24      207.67       93.83     99.34 o 
   4  12  24       13.62        0.12     97.17 o 
   1  13  24      140.29      266.94    106.33 o 
   2  13  24      109.33      162.67    102.80 o 
   3  13  24       33.86        0.12     88.83 o 
   0  14  24      231.59      223.48     65.74 o 
   1  14  24       16.39      128.56     85.64 o 
   2  14  24      476.83      650.11    112.30 o 
   1  15  24       16.07        0.12    108.73 o 
   1   1  25       78.76        0.08     52.46 o 
   2   1  25      662.43      408.35    104.39 o 
   3   1  25      386.44       51.73    124.29 o 
   4   1  25      181.11      104.66     92.47 o 
   5   1  25     1326.82      517.74    194.49 o 
   6   1  25       25.17       81.34     89.68 o 
   0   2  25       12.21       13.70     44.39 o 
   1   2  25        0.17       20.18     45.56 o 
   2   2  25     1206.57     1268.98    114.98 o 
   3   2  25      618.43      457.28    118.82 o 
   4   2  25      175.16       96.74     82.35 o 
   5   2  25       44.91       62.21    105.47 o 
   6   2  25       10.76       30.07    113.47 o 
   1   3  25      868.05      942.55     90.61 o 
   2   3  25       85.65        0.08     81.69 o 
   3   3  25     1249.92     1156.01    114.67 o 
   4   3  25       74.33      157.39     75.44 o 
   5   3  25      794.62      624.50    134.89 o 
   6   3  25        8.59       39.00     89.76 o 
   0   4  25        8.19        0.08     55.61 o 
   1   4  25      385.33      251.81     81.38 o 
   2   4  25      308.19      332.21     76.06 o 
   3   4  25      306.86      287.78     94.96 o 
   4   4  25      299.53      316.92     97.44 o 
   5   4  25        8.78       67.72     86.07 o 
   6   4  25       85.27       26.31    102.37 o 
   1   5  25      694.35      707.54     90.53 o 
   2   5  25      253.65      279.09     78.31 o 
   3   5  25     1354.18     1373.52    121.58 o 
   4   5  25      538.93      548.55    119.44 o 
   5   5  25      453.12      445.84    103.34 o 
   6   5  25       15.21        0.12     97.44 o 
   0   6  25      234.69      130.39     68.06 o 
   1   6  25       24.10        0.08     78.27 o 
   2   6  25        3.43       57.04     69.07 o 
   3   6  25      251.95      192.59     92.63 o 
   4   6  25       71.59      130.46     96.12 o 
   5   6  25       12.09        0.12     99.89 o 
   1   7  25      560.03      744.17     89.17 o 
   2   7  25      498.39      624.07     81.03 o 
   3   7  25     1895.23     1720.48    140.13 o 
   4   7  25        9.64        3.84    100.66 o 
   5   7  25       27.77      105.98     89.41 o 
   0   8  25      242.14      274.98    104.74 o 
   1   8  25      758.12      615.88    100.27 o 
   2   8  25      152.08      226.51     71.63 o 
   3   8  25       12.49       57.01     83.98 o 
   4   8  25       15.14       83.00     91.12 o 
   5   8  25       16.23        0.16     85.57 o 
   1   9  25      561.17      583.71     97.40 o 
   2   9  25        0.06        0.12     79.90 o 
   3   9  25      655.39      650.26    112.42 o 
   4   9  25        5.34        0.12    100.51 o 
   5   9  25      146.26      228.18     87.35 o 
   0  10  25      107.76        0.12     71.63 o 
   1  10  25      111.15      199.85     65.78 o 
   2  10  25      130.22       67.52     98.57 o 
   3  10  25        3.61      131.05     73.54 o 
   4  10  25        6.59        0.12    103.92 o 
   1  11  25     1090.63     1076.23    135.31 o 
   2  11  25      435.82      535.20    121.77 o 
   3  11  25      167.04       72.26    113.39 o 
   4  11  25       22.58        0.12     94.65 o 
   0  12  25       26.90      123.63     45.95 o 
   1  12  25       14.42        0.08    106.99 o 
   2  12  25       16.41       85.88     97.36 o 
   3  12  25       19.90        0.12     85.18 o 
   1  13  25      773.81      971.22    115.60 o 
   2  13  25        0.66        0.12     98.45 o 
   3  13  25      142.27      109.66     98.57 o 
   0  14  25       16.82       60.11     54.56 o 
   1  14  25       81.09      208.62     87.16 o 
   2  14  25        0.03        0.12    106.37 o 
   0   0  26     1003.83     1119.85     67.52 o 
   1   0  26     1351.18     1320.55     76.83 o 
   2   0  26     2604.61     2454.95    144.16 o 
   3   0  26      243.48      227.98     80.21 o 
   4   0  26      585.37      203.11    139.51 o 
   5   0  26      223.46        0.08    125.23 o 
   6   0  26      242.46      153.98    108.23 o 
   1   1  26       92.79       32.71     59.99 o 
   2   1  26      288.88       25.65    103.88 o 
   3   1  26      208.30        0.04    140.13 o 
   4   1  26      135.54        0.08    107.06 o 
   5   1  26        5.61        0.08    118.36 o 
   6   1  26       32.07      127.83     99.42 o 
   0   2  26       44.77       18.70     49.32 o 
   1   2  26      221.81      318.71     57.63 o 
   2   2  26      402.77      422.48    100.66 o 
   3   2  26        1.71        0.08     83.74 o 
   4   2  26      419.11      469.86     94.96 o 
   5   2  26      271.94       92.47    111.80 o 
   6   2  26      712.99      420.38    139.58 o 
   1   3  26        3.26        0.08     79.36 o 
   2   3  26      271.93      244.59     80.99 o 
   3   3  26      292.21       55.03    105.74 o 
   4   3  26       38.46       61.66     85.64 o 
   5   3  26       39.30       44.67    100.31 o 
   0   4  26     1242.23     1182.01     73.15 o 
   1   4  26        0.57        0.08     80.25 o 
   2   4  26      681.99      533.81    101.44 o 
   3   4  26      213.56       98.76     86.50 o 
   4   4  26     1154.16     1063.46    138.07 o 
   5   4  26        0.08        0.12    101.55 o 
   1   5  26      118.04      116.03     76.80 o 
   2   5  26      713.73      591.43     90.22 o 
   3   5  26        1.19        0.08     96.00 o 
   4   5  26        7.45        0.08    100.74 o 
   5   5  26       53.03      100.43     93.91 o 
   0   6  26     1623.86     1766.35     89.06 o 
   1   6  26      507.12      339.97     99.11 o 
   2   6  26      302.79      109.59     94.22 o 
   3   6  26      535.24      438.04    105.59 o 
   4   6  26     1020.59     1115.07    133.06 o 
   5   6  26      427.37      401.36    102.29 o 
   1   7  26       19.57        0.08     83.94 o 
   2   7  26        9.51        0.08     82.42 o 
   3   7  26       93.99       24.87     89.72 o 
   4   7  26        1.11        0.12     89.17 o 
   5   7  26        2.94      122.31     79.12 o 
   0   8  26     2807.19     3372.85    156.74 o 
   1   8  26       70.41      130.70     70.63 o 
   2   8  26       91.29       40.40     79.16 o 
   3   8  26      106.48      177.11     87.16 o 
   4   8  26      727.83      498.18    137.99 o 
   5   8  26       30.90       22.39    101.52 o 
   1   9  26      291.59      268.34    100.54 o 
   2   9  26        6.02        0.12     86.23 o 
   3   9  26       58.76        0.08    106.83 o 
   4   9  26      157.25        0.08    117.39 o 
   0  10  26     1395.59     1462.58     99.50 o 
   1  10  26       76.14        0.08    103.80 o 
   2  10  26      571.96      658.61    113.93 o 
   3  10  26       28.57        0.12    101.05 o 
   4  10  26      169.06       82.77    108.42 o 
   1  11  26       49.35      100.93     85.92 o 
   2  11  26        0.41        0.12     98.53 o 
   3  11  26       36.34       28.99     85.57 o 
   0  12  26       65.36        0.16     59.88 o 
   1  12  26       18.54        0.12     87.23 o 
   2  12  26      883.85     1035.29    142.26 o 
   3  12  26      118.39      203.38     77.03 o 
   1  13  26       59.34        0.12    111.84 o 
   2  13  26       13.02      105.28     79.36 o 
   0  14  26       62.65       66.75     64.11 o 
   1   1  27     1781.24     1778.61     87.86 o 
   2   1  27      199.15      232.48     79.28 o 
   3   1  27      413.76      314.32    104.35 o 
   4   1  27      321.67       54.64    106.44 o 
   5   1  27      811.04      425.46    152.51 o 
   0   2  27       54.43       67.68     50.29 o 
   1   2  27      701.38      714.91     70.16 o 
   2   2  27       55.03        0.08     93.79 o 
   3   2  27      437.59      406.64    106.56 o 
   4   2  27        9.02        0.08    102.17 o 
   5   2  27      194.16      232.72    104.00 o 
   1   3  27      385.62      233.14    101.83 o 
   2   3  27       56.66       82.15     81.45 o 
   3   3  27     1203.71     1186.67    128.91 o 
   4   3  27       19.63       63.95     70.08 o 
   5   3  27      784.06      889.15    117.27 o 
   0   4  27       28.57        0.12     61.62 o 
   1   4  27      597.64      462.60     97.75 o 
   2   4  27       62.35      198.14     77.92 o 
   3   4  27      195.70      178.16     97.01 o 
   4   4  27        0.00      107.18     91.23 o 
   5   4  27      103.59      267.72     90.46 o 
   1   5  27      474.31      524.46     82.62 o 
   2   5  27      366.43      268.81     84.56 o 
   3   5  27      315.96      405.28     83.12 o 
   4   5  27       96.67        3.92    106.79 o 
   5   5  27      322.31      341.14     96.47 o 
   0   6  27      620.85      699.62     73.89 o 
   1   6  27      100.79       87.16     74.16 o 
   2   6  27      109.34        0.12     73.42 o 
   3   6  27       50.82        0.12     87.23 o 
   4   6  27       18.18       35.93     93.56 o 
   5   6  27       20.79       26.43    100.04 o 
   1   7  27     1461.56     1404.49    132.13 o 
   2   7  27        3.18        0.12     71.09 o 
   3   7  27      731.48      663.85    124.49 o 
   4   7  27       20.21      110.56     80.56 o 
   5   7  27       47.50      211.65     80.17 o 
   0   8  27       12.12       58.95     87.16 o 
   1   8  27      329.24      421.23     94.80 o 
   2   8  27       35.38        0.12     85.02 o 
   3   8  27       39.23       49.71     92.32 o 
   4   8  27        4.52        0.12    113.20 o 
   1   9  27      326.08      457.52     91.19 o 
   2   9  27       49.92        3.65     86.65 o 
   3   9  27      663.69      597.14     99.34 o 
   4   9  27        2.28       13.04     92.51 o 
   0  10  27       54.02       30.81     63.33 o 
   1  10  27      137.15      175.44     84.63 o 
   2  10  27        0.01       64.77     79.63 o 
   3  10  27      146.15       37.06    122.08 o 
   4  10  27        1.00        0.12     98.06 o 
   1  11  27      727.25      697.61    126.35 o 
   2  11  27      174.52      242.26     99.77 o 
   3  11  27      171.50      153.82     97.09 o 
   0  12  27        6.02        0.16     61.74 o 
   1  12  27       24.49        0.12     92.32 o 
   2  12  27        5.29        0.08    126.78 o 
   1  13  27      397.90      467.80    123.71 o 
   0   0  28      331.96      332.21     54.02 o 
   1   0  28      826.61      653.37     82.46 o 
   2   0  28     2144.17     2463.76    148.78 o 
   3   0  28      301.87      103.18     99.69 o 
   4   0  28      247.35      132.09    119.06 o 
   5   0  28       36.14        0.12    106.13 o 
   1   1  28       42.06        0.08     84.32 o 
   2   1  28        8.98        0.08    106.33 o 
   3   1  28       14.30        0.08    123.52 o 
   4   1  28       86.63        3.80     87.89 o 
   5   1  28       23.82      145.21     99.61 o 
   0   2  28      318.96      281.07     57.78 o 
   1   2  28      165.55       99.23     62.79 o 
   2   2  28     1090.05     1218.10    107.30 o 
   3   2  28       58.31       52.08     79.55 o 
   4   2  28      285.37      212.54    105.47 o 
   5   2  28       15.95        0.12    104.97 o 
   1   3  28       52.52       24.41     85.60 o 
   2   3  28      202.45      308.08     85.64 o 
   3   3  28       95.35       38.57     92.90 o 
   4   3  28      149.15       39.04     94.03 o 
   5   3  28       55.44        0.12    110.32 o 
   0   4  28     1540.05     1747.88     89.60 o 
   1   4  28        0.90        0.08     84.29 o 
   2   4  28      697.49      526.47    105.32 o 
   3   4  28      126.51       49.90     94.57 o 
   4   4  28      835.73     1186.59    108.62 o 
   5   4  28        0.48        4.39     93.21 o 
   1   5  28      101.52       18.98     87.04 o 
   2   5  28      159.05      105.47     82.85 o 
   3   5  28        5.17      123.48     84.67 o 
   4   5  28        0.34        0.12     98.84 o 
   5   5  28       21.76        0.12    111.29 o 
   0   6  28      781.41      651.54     80.68 o 
   1   6  28      199.22      243.43     84.32 o 
   2   6  28      369.00      461.59     82.19 o 
   3   6  28       28.23       55.84     72.10 o 
   4   6  28     1248.57     1302.08    157.67 o 
   1   7  28      114.24      126.89     80.29 o 
   2   7  28       87.84       66.36     78.04 o 
   3   7  28        4.02       84.05     80.29 o 
   4   7  28        9.58        0.12    106.44 o 
   0   8  28      548.07      892.49     90.88 o 
   1   8  28       15.65        0.12     87.66 o 
   2   8  28       68.66      148.90     67.06 o 
   3   8  28        6.71        0.12     98.92 o 
   4   8  28      336.72      544.67     92.94 o 
   1   9  28       21.33        0.08    101.05 o 
   2   9  28        5.74        0.12     76.91 o 
   3   9  28        8.19        0.12     86.19 o 
   4   9  28       30.90        4.50    101.28 o 
   0  10  28      530.44      617.28     69.46 o 
   1  10  28        1.65        0.12     98.80 o 
   2  10  28      273.41      216.84    113.93 o 
   3  10  28       62.45       21.27     90.73 o 
   1  11  28        1.88        0.12    104.04 o 
   2  11  28        0.20       20.53     90.38 o 
   0  12  28      118.60      165.08     59.95 o 
   1  12  28        0.08        0.12    106.44 o 
   2  12  28      472.12      429.11    125.11 o 
   1   1  29     2101.72     2342.72    104.97 o 
   2   1  29      458.16      270.01    115.17 o 
   3   1  29      322.16      340.94     98.64 o 
   4   1  29       69.70        0.08    110.01 o 
   5   1  29      424.30      339.66    135.74 o 
   0   2  29      529.89      616.85     63.91 o 
   1   2  29      577.45      535.83     78.66 o 
   2   2  29       30.17        0.08    102.02 o 
   3   2  29       72.68       83.08     81.03 o 
   4   2  29       44.63        0.12     97.94 o 
   5   2  29      126.56       62.17    112.69 o 
   1   3  29      370.25      401.71     95.97 o 
   2   3  29        1.49        0.08     82.35 o 
   3   3  29      678.58      481.96    115.56 o 
   4   3  29       74.02        0.12     93.75 o 
   5   3  29      523.77      631.44    114.24 o 
   0   4  29      373.21      349.17     65.39 o 
   1   4  29     1011.67      968.20    118.90 o 
   2   4  29       20.86      131.36     56.27 o 
   3   4  29      314.81      437.22     80.99 o 
   4   4  29        0.02        0.08    118.86 o 
   1   5  29      520.55      449.21    104.77 o 
   2   5  29       43.88       78.97     69.77 o 
   3   5  29      810.12      943.13    122.82 o 
   4   5  29       22.33        0.12    102.99 o 
   0   6  29       38.67       12.65     65.04 o 
   1   6  29        2.07        0.12     75.24 o 
   2   6  29       14.93        0.12     75.44 o 
   3   6  29        0.01        0.12     96.59 o 
   4   6  29        6.09        0.12    116.69 o 
   1   7  29      404.75      295.43     98.64 o 
   2   7  29        2.09        0.12     80.17 o 
   3   7  29      654.63      808.01    118.43 o 
   4   7  29        4.08        0.12    107.61 o 
   0   8  29        9.70      119.52     54.21 o 
   1   8  29      254.15      473.15     71.87 o 
   2   8  29       19.75        0.12     84.29 o 
   3   8  29       72.74      196.86     76.52 o 
   1   9  29      232.62      292.75    100.74 o 
   2   9  29        6.64        0.12     91.77 o 
   3   9  29      352.76      537.42    109.28 o 
   0  10  29      126.64      192.40     62.55 o 
   1  10  29      261.81      215.33    100.74 o 
   2  10  29        1.21       48.97     93.25 o 
   3  10  29      101.75       52.74    108.69 o 
   1  11  29      308.20      307.53    112.77 o 
   2  11  29        2.37        0.12     94.69 o 
   0  12  29        0.70        0.19     63.64 o 
   0   0  30     2251.11     2456.35    106.29 o 
   1   0  30       18.37       12.30     63.68 o 
   2   0  30     2055.41     2161.39    149.91 o 
   3   0  30       22.96        0.12     81.41 o 
   4   0  30       56.13        0.12     96.86 o 
   1   1  30        1.04        0.08     87.08 o 
   2   1  30      183.96      315.76     87.43 o 
   3   1  30       49.39       41.09     85.26 o 
   4   1  30       81.88       81.38     85.33 o 
   0   2  30     1402.08     1587.69     93.02 o 
   1   2  30        0.41        0.12     67.64 o 
   2   2  30      755.73      714.72    121.34 o 
   3   2  30       31.01        0.12     83.04 o 
   4   2  30      177.36      170.47    100.23 o 
   1   3  30       24.14       35.86     61.24 o 
   2   3  30      172.46      214.28     92.86 o 
   3   3  30       55.21        0.08    101.75 o 
   4   3  30       48.73        0.12    104.19 o 
   0   4  30      294.80      420.61     65.12 o 
   1   4  30       28.66       84.48     90.38 o 
   2   4  30      376.50      354.41     84.56 o 
   3   4  30        5.38        0.08    109.82 o 
   4   4  30      794.22      784.18    128.14 o 
   1   5  30       89.55        0.08     89.83 o 
   2   5  30       17.79        0.12     80.87 o 
   3   5  30        0.41       43.11     99.19 o 
   4   5  30      140.28      303.23     92.90 o 
   0   6  30     1016.80      914.30     82.89 o 
   1   6  30       44.16       10.59     84.32 o 
   2   6  30      126.17       88.17     87.23 o 
   3   6  30        3.73        0.12    101.28 o 
   4   6  30      879.05     1076.11    145.75 o 
   1   7  30       22.26        0.12     85.10 o 
   2   7  30        0.52       64.11     63.87 o 
   3   7  30       20.26        0.12    108.31 o 
   0   8  30      574.34      633.73     74.43 o 
   1   8  30        0.14       18.63     71.17 o 
   2   8  30       55.34       46.95     89.33 o 
   3   8  30        3.29       29.72     90.77 o 
   1   9  30        3.10      123.05     73.15 o 
   2   9  30        1.10       76.64     75.36 o 
   0  10  30      138.08      204.58     62.09 o 
   1  10  30       36.49       71.71     88.90 o 
   2  10  30      513.86      696.83    119.06 o 
   1  11  30        1.60        0.12    111.49 o 
   1   1  31      904.65      930.71     91.43 o 
   2   1  31        2.71      106.21     79.94 o 
   3   1  31       19.30        0.12     97.44 o 
   4   1  31        0.04       75.94     82.00 o 
   0   2  31      157.69       85.33     73.11 o 
   1   2  31      135.64      174.62     65.66 o 
   2   2  31       31.05        0.08    104.00 o 
   3   2  31        1.54       31.28     71.87 o 
   4   2  31        0.16        0.12     96.51 o 
   1   3  31      687.86      600.01     81.84 o 
   2   3  31        0.16       10.83     79.16 o 
   3   3  31      579.52      525.00    128.72 o 
   4   3  31       13.00        0.12    100.20 o 
   0   4  31        0.62       12.81     62.52 o 
   1   4  31      398.03      278.55    103.34 o 
   2   4  31        2.96      131.59     57.32 o 
   3   4  31      111.11        4.00    107.41 o 
   4   4  31      143.38      207.49    106.95 o 
   1   5  31      217.82      161.55     95.35 o 
   2   5  31       61.21        3.73     78.97 o 
   3   5  31     1028.32     1199.83    135.20 o 
   0   6  31        0.10        0.12     74.74 o 
   1   6  31       92.57        3.69     85.33 o 
   2   6  31       13.23       64.92     77.03 o 
   3   6  31       23.18      124.80     88.24 o 
   1   7  31      139.40      150.45     90.57 o 
   2   7  31       18.19       50.84     75.52 o 
   3   7  31      806.98     1080.73    122.12 o 
   0   8  31        2.91       56.89     56.97 o 
   1   8  31        7.36       19.33     73.89 o 
   2   8  31        0.01        0.12     92.32 o 
   1   9  31       52.78      163.49     76.83 o 
   2   9  31       19.69        0.16     88.24 o 
   0  10  31       35.31       90.92     56.77 o 
   1  10  31      431.13      445.76    112.15 o 
   0   0  32      273.90      249.36     70.55 o 
   1   0  32        0.03        0.12     69.03 o 
   2   0  32     2988.93     3090.31    184.87 o 
   3   0  32       62.75       72.57     84.40 o 
   4   0  32        2.65        0.12     95.62 o 
   1   1  32       52.47        0.12     82.35 o 
   2   1  32        2.18        0.12    101.67 o 
   3   1  32       74.11        0.12     89.41 o 
   4   1  32       35.11       96.20     82.03 o 
   0   2  32      362.11      337.10     70.51 o 
   1   2  32       12.21        0.12     75.63 o 
   2   2  32      508.33      624.19    108.85 o 
   3   2  32       40.43       20.33     80.79 o 
   1   3  32       14.05        0.12     75.52 o 
   2   3  32       77.42       22.51     94.57 o 
   3   3  32        0.64       73.81     82.85 o 
   0   4  32      843.26      810.18     85.18 o 
   1   4  32        3.93       73.50     77.07 o 
   2   4  32       76.65      186.42     67.95 o 
   3   4  32       20.38        0.12    114.17 o 
   1   5  32       60.72      175.71     72.57 o 
   2   5  32       22.53        0.12     86.34 o 
   3   5  32       17.30       67.52    112.15 o 
   0   6  32     1143.65     1354.35     86.77 o 
   1   6  32       43.69        0.12     96.78 o 
   2   6  32       24.25      103.14     64.73 o 
   3   6  32        0.14        0.12    101.71 o 
   1   7  32        0.13        0.12     89.80 o 
   2   7  32       10.50        0.16     85.45 o 
   0   8  32      317.13      353.25     73.03 o 
   1   8  32       81.62        4.04     95.89 o 
   2   8  32      186.62      126.20    100.43 o 
   1   9  32        3.62        0.12    116.14 o 
   1   1  33     1023.66     1163.97     83.86 o 
   2   1  33        2.60       65.35     93.13 o 
   3   1  33       14.44       12.57     83.24 o 
   0   2  33       61.81      104.54     60.54 o 
   1   2  33      247.46      265.66     68.76 o 
   2   2  33       20.62      100.58     89.56 o 
   3   2  33       34.72        0.12    101.09 o 
   1   3  33      352.07      413.82     66.86 o 
   2   3  33       48.78        0.12     93.06 o 
   3   3  33      232.86      212.96    100.78 o 
   0   4  33        3.12        0.16     71.91 o 
   1   4  33      140.75      256.54     76.29 o 
   2   4  33       76.95        0.12     98.72 o 
   3   4  33       99.02      224.30     93.72 o 
   1   5  33      119.86       93.40     92.43 o 
   2   5  33        4.74      164.85     70.90 o 
   0   6  33       15.03       14.63     82.69 o 
   2   6  33       19.73       32.95     75.79 o 
   1   7  33      241.87      284.25    102.72 o 
   0   8  33       20.31      111.53     65.15 o 
   0   0  34        9.00        0.16     67.02 o 
   1   0  34      310.62      350.26     67.99 o 
   2   0  34      690.26      758.92    122.43 o 
   1   1  34        0.11       16.84     66.59 o 
   2   1  34        3.17        4.00     90.38 o 
   0   2  34       27.54        7.49     63.37 o 
   1   2  34       23.58        0.16     73.30 o 
   2   2  34      291.46      217.43    100.54 o 
   1   3  34        0.20        0.16     65.27 o 
   2   3  34        7.41       56.85     81.61 o 
   0   4  34      479.69      583.05     72.84 o 
   1   4  34        7.64        0.12     98.37 o 
   2   4  34      155.35      111.10     89.87 o 
   1   5  34       20.29        0.12    101.63 o 
   0   6  34     1412.19     1703.75    103.88 o 
   1   6  34        7.68       66.01     86.15 o 
   1   1  35      351.57      200.27     86.07 o 
   2   1  35       97.16      241.41     85.10 o 
   0   2  35       89.78       18.70     73.50 o 
   1   2  35        1.13       12.81     64.84 o 
   1   3  35      334.16      402.76     70.94 o 
   0   4  35        2.42       15.33     66.94 o 
   1   4  35       24.05       66.36     83.55 o 
                                                 
